# Supplementary material for: [N′-(3-Eth­oxy-2-oxidobenzyl­idene-κO 2)-4-methyl­benzohydrazidato-κ2 O,N′](methano­lato-κO)oxidovanadium(V)
Source: Acta Crystallogr Sect E Struct Rep Online. 2011 Oct 12;67(Pt 11):m1538. doi: 10.1107/S1600536811041547 (PMC3246962; doi:10.1107/S1600536811041547)
Supplement: Supplementary file 1 [file e-67-m1538-sup1.cif]

##############################################################################
#                                                                            #
# This CIF contains the data in a paper accepted for publication in          #
# Acta Crystallographica Section E. It conforms to the requirements of       #
# Notes for Authors for Acta Crystallographica Section E, and has been       #
# peer reviewed under the auspices of the IUCr Commission on Journals.       #
#                                                                            #
# Full details of the Crystallographic Information File format               #
# are given in the paper "The Crystallographic Information File (CIF):       #
# a New Standard Archive File for Crystallography" by S. R. Hall, F. H.      #
# Allen and I. D. Brown [Acta Cryst. (1991), A47, 655-685].                  #
#                                                                            #
# The current version of the core CIF dictionary is obtainable from          #
# ftp://ftp.iucr.org/pub/cif_core.dic.                                       #
#                                                                            #
# Software is freely available for graphical display of the structure(s)     #
# in this CIF. For information consult the CIF software page                 #
# http://www.iucr.org/resources/cif/software.                                #
#                                                                            #
# This file may be used for bona fide research purposes within the           #
# scientific community so long as proper attribution is given to the journal # 
# article from which it was obtained.                                        #
#                                                                            #
##############################################################################
data_global
_audit_creation_method     'form.cif (version 2.0)'
_journal_data_validation_number     ?
_journal_date_recd_electronic     2011-10-08
_journal_date_accepted     2011-10-10
_journal_name_full     'Acta Crystallographica, Section E'
_journal_year     2011
_journal_volume     67
_journal_issue     11
_journal_page_first     m1538
_journal_page_last     m1538
_journal_paper_category     QM
_journal_coeditor_code     HB6443
_publ_contact_author_name     'Dr. Chen-Yi Wang'
_publ_contact_author_address
;
Department of Chemistry
Huzhou University
Huzhou 313000
People's Republic of China
;
_publ_contact_author_email     chenyi_wang@163.com
_publ_contact_author_fax     ?
_publ_contact_author_phone     ?
_publ_section_title
;\
[<i>N</i>'-(3-Ethoxy-2-oxidobenzylidene-\k<i>O</i>^2^)-4-\
methylbenzohydrazidato-\
\k^2^<i>O</i>,<i>N</i>'](methanolato-\k<i>O</i>)oxidovanadium(V)
;
loop_
    _publ_author_name
    _publ_author_address
    'Chen-Yi Wang'
;
Department of Chemistry
Huzhou University
Huzhou 313000
People's Republic of China
;
    'Xiang Wu'
;
Department of Chemistry
Huzhou University
Huzhou 313000
People's Republic of China
;
    'Feng Cao'
;
Department of Chemistry
Huzhou University
Huzhou 313000
People's Republic of China
;
    'Cai-Jun Yuan'
;
Department of Chemistry
Huzhou University
Huzhou 313000
People's Republic of China
;
data_I
_audit_creation_method     SHELXL-97
_chemical_name_systematic
;
[<i>N</i>'-(3-Ethoxy-2-oxidobenzylidene-\k<i>O</i>^2^)-4-
methylbenzohydrazidato-\k^2^<i>O</i>,<i>N</i>'](methanolato-
\k<i>O</i>)oxidovanadium(V)
;
_chemical_name_common     ?
_chemical_formula_moiety     'C18 H19 N2 O5 V'
_chemical_formula_sum     'C18 H19 N2 O5 V'
_chemical_formula_iupac     '[V (C17 H16 N2 O3) (C H3 O) O]'
_chemical_formula_weight     394.29
_chemical_melting_point     ?
_symmetry_cell_setting     monoclinic
_symmetry_space_group_name_H-M     'P 21/c'
_symmetry_space_group_name_Hall     '-P 2ybc'
loop_
    _symmetry_equiv_pos_as_xyz
    'x, y, z'
    '-x, y+1/2, -z+1/2'
    '-x, -y, -z'
    'x, -y-1/2, z-1/2'
_cell_length_a     7.6954(16)
_cell_length_b     28.345(3)
_cell_length_c     8.3877(18)
_cell_angle_alpha     90.00
_cell_angle_beta     105.175(2)
_cell_angle_gamma     90.00
_cell_volume     1765.8(6)
_cell_formula_units_Z     4
_cell_measurement_reflns_used     3023
_cell_measurement_theta_min     2.6
_cell_measurement_theta_max     25.0
_cell_measurement_temperature     298(2)
_exptl_crystal_description     block
_exptl_crystal_colour     brown
_exptl_crystal_size_max     0.30
_exptl_crystal_size_mid     0.27
_exptl_crystal_size_min     0.27
_exptl_crystal_density_diffrn     1.483
_exptl_crystal_density_meas     ?
_exptl_crystal_density_method     'not measured'
_exptl_crystal_F_000     816
_exptl_absorpt_coefficient_mu     0.594
_exptl_absorpt_correction_type     multi-scan
_exptl_absorpt_process_details     '(SADABS; Sheldrick, 1996)'
_exptl_absorpt_correction_T_min     0.842
_exptl_absorpt_correction_T_max     0.856
_exptl_special_details
;
;
_diffrn_ambient_temperature     298(2)
_diffrn_radiation_type     MoK\a
_diffrn_radiation_wavelength     0.71073
_diffrn_radiation_source     'fine-focus sealed tube'
_diffrn_radiation_monochromator     graphite
_diffrn_measurement_device_type     'Bruker SMART CCD'
_diffrn_measurement_method     \w
_diffrn_detector_area_resol_mean     ?
_diffrn_reflns_number     14022
_diffrn_reflns_av_R_equivalents     0.0388
_diffrn_reflns_av_sigmaI/netI     0.0422
_diffrn_reflns_theta_min     2.62
_diffrn_reflns_theta_max     27.50
_diffrn_reflns_theta_full     27.50
_diffrn_measured_fraction_theta_max     0.999
_diffrn_measured_fraction_theta_full     0.999
_diffrn_reflns_limit_h_min     -9
_diffrn_reflns_limit_h_max     9
_diffrn_reflns_limit_k_min     -36
_diffrn_reflns_limit_k_max     35
_diffrn_reflns_limit_l_min     -10
_diffrn_reflns_limit_l_max     10
_diffrn_standards_number     0
_diffrn_standards_interval_count     .
_diffrn_standards_interval_time     .
_diffrn_standards_decay_%     ?
_refine_special_details
;
Refinement of <i>F</i>^2^ against ALL reflections. The weighted <i>R</i>-factor
<i>wR</i> and goodness of fit <i>S</i> are based on <i>F</i>^2^, conventional
<i>R</i>-factors <i>R</i> are based on <i>F</i>, with <i>F</i> set to zero for
negative <i>F</i>^2^. The threshold expression of <i>F</i>^2^ >
\s(<i>F</i>^2^) is used only for calculating <i>R</i>-factors(gt) <i>etc</i>.
and is not relevant to the choice of reflections for refinement.
<i>R</i>-factors based on <i>F</i>^2^ are statistically about twice as large
as those based on <i>F</i>, and <i>R</i>- factors based on ALL data will be
even larger.
;
_reflns_number_total     4044
_reflns_number_gt     2986
_reflns_threshold_expression     I>2\s(I)
_refine_ls_structure_factor_coef     Fsqd
_refine_ls_matrix_type     full
_refine_ls_R_factor_all     0.0672
_refine_ls_R_factor_gt     0.0446
_refine_ls_wR_factor_gt     0.1009
_refine_ls_wR_factor_ref     0.1098
_refine_ls_goodness_of_fit_ref     1.053
_refine_ls_restrained_S_all     1.053
_refine_ls_number_reflns     4044
_refine_ls_number_parameters     238
_refine_ls_number_restraints     0
_refine_ls_hydrogen_treatment     constr
_refine_ls_weighting_scheme     calc
_refine_ls_weighting_details
         'calc w=1/[\s^2^(Fo^2^)+(0.0473P)^2^+0.4204P] where P=(Fo^2^+2Fc^2^)/3'
_atom_sites_solution_hydrogens     geom
_atom_sites_solution_primary     direct
_atom_sites_solution_secondary     difmap
_refine_ls_shift/su_max     0.001
_refine_ls_shift/su_mean     0.000
_refine_diff_density_max     0.267
_refine_diff_density_min     -0.304
_refine_ls_extinction_method     none
_refine_ls_extinction_coef     ?
loop_
    _atom_type_symbol
    _atom_type_description
    _atom_type_scat_dispersion_real
    _atom_type_scat_dispersion_imag
    _atom_type_scat_source
    'C' 'C' 0.0033 0.0016
                         'International Tables Vol C Tables 4.2.6.8 and 6.1.1.4'
    'H' 'H' 0.0000 0.0000
                         'International Tables Vol C Tables 4.2.6.8 and 6.1.1.4'
    'N' 'N' 0.0061 0.0033
                         'International Tables Vol C Tables 4.2.6.8 and 6.1.1.4'
    'O' 'O' 0.0106 0.0060
                         'International Tables Vol C Tables 4.2.6.8 and 6.1.1.4'
    'V' 'V' 0.3005 0.5294
                         'International Tables Vol C Tables 4.2.6.8 and 6.1.1.4'
_computing_data_collection     'SMART (Bruker, 1998)'
_computing_cell_refinement     'SAINT (Bruker, 1998)'
_computing_data_reduction     'SAINT (Bruker, 1998)'
_computing_structure_solution     'SHELXS97 (Sheldrick, 2008)'
_computing_structure_refinement     'SHELXL97 (Sheldrick, 2008)'
_computing_molecular_graphics     'SHELXTL (Sheldrick, 2008)'
_computing_publication_material     'SHELXTL (Sheldrick, 2008)'
loop_
    _atom_site_type_symbol
    _atom_site_label
    _atom_site_fract_x
    _atom_site_fract_y
    _atom_site_fract_z
    _atom_site_U_iso_or_equiv
    _atom_site_adp_type
    _atom_site_calc_flag
    _atom_site_refinement_flags
    _atom_site_occupancy
    _atom_site_symmetry_multiplicity
    _atom_site_disorder_assembly
    _atom_site_disorder_group
    V V1 0.23672(5) 0.414915(13) 0.47578(5) 0.03413(14) Uani d . 1 1 . .
    N N1 0.1850(2) 0.34208(6) 0.4771(2) 0.0333(4) Uani d . 1 1 . .
    N N2 0.0915(3) 0.32243(7) 0.3264(2) 0.0386(5) Uani d . 1 1 . .
    O O1 0.3948(2) 0.40199(5) 0.67570(19) 0.0407(4) Uani d . 1 1 . .
    O O2 0.5797(2) 0.42530(6) 0.9805(2) 0.0477(5) Uani d . 1 1 . .
    O O3 0.1583(2) 0.39594(6) 0.24884(19) 0.0411(4) Uani d . 1 1 . .
    O O4 0.3495(2) 0.46251(6) 0.4152(2) 0.0478(4) Uani d . 1 1 . .
    O O5 0.0567(2) 0.43456(6) 0.5082(2) 0.0479(4) Uani d . 1 1 . .
    C C1 0.3177(3) 0.32665(8) 0.7653(3) 0.0342(5) Uani d . 1 1 . .
    C C2 0.4022(3) 0.37085(8) 0.7972(3) 0.0340(5) Uani d . 1 1 . .
    C C3 0.5005(3) 0.38212(9) 0.9597(3) 0.0386(6) Uani d . 1 1 . .
    C C4 0.5096(3) 0.34910(10) 1.0833(3) 0.0466(6) Uani d . 1 1 . .
    H H4 0.5724 0.3564 1.1910 0.056 Uiso calc R 1 1 . .
    C C5 0.4279(3) 0.30551(10) 1.0504(3) 0.0498(7) Uani d . 1 1 . .
    H H5 0.4376 0.2839 1.1358 0.060 Uiso calc R 1 1 . .
    C C6 0.3330(3) 0.29378(9) 0.8939(3) 0.0422(6) Uani d . 1 1 . .
    H H6 0.2789 0.2643 0.8726 0.051 Uiso calc R 1 1 . .
    C C7 0.2177(3) 0.31382(8) 0.6028(3) 0.0350(5) Uani d . 1 1 . .
    H H7 0.1731 0.2832 0.5860 0.042 Uiso calc R 1 1 . .
    C C8 0.0825(3) 0.35451(8) 0.2130(3) 0.0336(5) Uani d . 1 1 . .
    C C9 -0.0137(3) 0.34495(8) 0.0398(3) 0.0324(5) Uani d . 1 1 . .
    C C10 -0.0244(3) 0.37956(9) -0.0791(3) 0.0411(6) Uani d . 1 1 . .
    H H10 0.0317 0.4085 -0.0499 0.049 Uiso calc R 1 1 . .
    C C11 -0.1182(3) 0.37113(9) -0.2405(3) 0.0449(6) Uani d . 1 1 . .
    H H11 -0.1248 0.3947 -0.3188 0.054 Uiso calc R 1 1 . .
    C C12 -0.2024(3) 0.32857(9) -0.2889(3) 0.0388(6) Uani d . 1 1 . .
    C C13 -0.1894(3) 0.29402(9) -0.1695(3) 0.0439(6) Uani d . 1 1 . .
    H H13 -0.2440 0.2649 -0.1994 0.053 Uiso calc R 1 1 . .
    C C14 -0.0972(3) 0.30194(8) -0.0072(3) 0.0393(6) Uani d . 1 1 . .
    H H14 -0.0911 0.2783 0.0710 0.047 Uiso calc R 1 1 . .
    C C15 -0.3043(4) 0.32044(11) -0.4656(3) 0.0559(7) Uani d . 1 1 . .
    H H15A -0.3865 0.3461 -0.5028 0.084 Uiso calc R 1 1 . .
    H H15B -0.3704 0.2914 -0.4740 0.084 Uiso calc R 1 1 . .
    H H15C -0.2212 0.3186 -0.5331 0.084 Uiso calc R 1 1 . .
    C C16 0.6757(4) 0.43846(10) 1.1461(3) 0.0546(7) Uani d . 1 1 . .
    H H16A 0.7681 0.4153 1.1917 0.065 Uiso calc R 1 1 . .
    H H16B 0.5935 0.4399 1.2161 0.065 Uiso calc R 1 1 . .
    C C17 0.7590(4) 0.48552(11) 1.1390(4) 0.0727(10) Uani d . 1 1 . .
    H H17A 0.8465 0.4833 1.0761 0.109 Uiso calc R 1 1 . .
    H H17B 0.8169 0.4959 1.2490 0.109 Uiso calc R 1 1 . .
    H H17C 0.6674 0.5078 1.0873 0.109 Uiso calc R 1 1 . .
    C C18 0.2882(4) 0.50506(11) 0.3339(4) 0.0795(11) Uani d . 1 1 . .
    H H18A 0.1982 0.4985 0.2333 0.119 Uiso calc R 1 1 . .
    H H18B 0.3873 0.5213 0.3090 0.119 Uiso calc R 1 1 . .
    H H18C 0.2373 0.5244 0.4040 0.119 Uiso calc R 1 1 . .
loop_
    _atom_site_aniso_label
    _atom_site_aniso_U_11
    _atom_site_aniso_U_22
    _atom_site_aniso_U_33
    _atom_site_aniso_U_12
    _atom_site_aniso_U_13
    _atom_site_aniso_U_23
    V1 0.0416(2) 0.0292(2) 0.0292(2) -0.00241(17) 0.00511(16) 0.00033(17)
    N1 0.0382(10) 0.0303(10) 0.0294(10) -0.0005(8) 0.0050(8) -0.0002(8)
    N2 0.0492(12) 0.0339(11) 0.0280(10) -0.0048(9) 0.0018(8) -0.0042(8)
    O1 0.0486(10) 0.0349(9) 0.0324(9) -0.0063(7) -0.0004(7) 0.0007(7)
    O2 0.0515(10) 0.0465(11) 0.0352(10) 0.0005(8) -0.0063(8) -0.0065(8)
    O3 0.0569(10) 0.0346(9) 0.0302(9) -0.0100(8) 0.0086(7) -0.0009(7)
    O4 0.0544(10) 0.0414(10) 0.0427(10) -0.0136(8) 0.0042(8) 0.0062(8)
    O5 0.0524(10) 0.0444(10) 0.0480(11) 0.0074(8) 0.0151(8) 0.0006(8)
    C1 0.0334(11) 0.0370(13) 0.0315(12) 0.0051(10) 0.0071(9) 0.0009(10)
    C2 0.0355(12) 0.0344(12) 0.0304(12) 0.0080(10) 0.0057(9) 0.0025(10)
    C3 0.0381(12) 0.0412(14) 0.0339(13) 0.0079(10) 0.0049(10) -0.0038(10)
    C4 0.0488(14) 0.0608(18) 0.0259(13) 0.0095(13) 0.0021(10) 0.0025(12)
    C5 0.0573(16) 0.0549(17) 0.0357(14) 0.0058(13) 0.0093(12) 0.0144(13)
    C6 0.0450(13) 0.0436(15) 0.0381(14) 0.0015(11) 0.0110(11) 0.0085(11)
    C7 0.0397(12) 0.0291(12) 0.0353(13) -0.0004(9) 0.0084(10) 0.0010(10)
    C8 0.0378(12) 0.0325(12) 0.0309(12) -0.0002(10) 0.0094(9) -0.0009(10)
    C9 0.0358(12) 0.0339(12) 0.0277(12) 0.0035(9) 0.0086(9) -0.0019(10)
    C10 0.0516(14) 0.0368(14) 0.0353(13) -0.0018(11) 0.0124(11) -0.0004(11)
    C11 0.0546(15) 0.0486(15) 0.0337(14) 0.0082(12) 0.0157(11) 0.0093(12)
    C12 0.0367(12) 0.0491(15) 0.0304(13) 0.0055(11) 0.0083(10) -0.0018(11)
    C13 0.0478(14) 0.0448(15) 0.0359(14) -0.0070(11) 0.0054(11) -0.0056(11)
    C14 0.0466(13) 0.0382(14) 0.0306(13) -0.0010(11) 0.0058(10) 0.0024(10)
    C15 0.0592(16) 0.071(2) 0.0323(14) 0.0095(15) 0.0031(12) -0.0006(14)
    C16 0.0515(15) 0.0630(18) 0.0385(15) 0.0086(14) -0.0072(12) -0.0153(13)
    C17 0.071(2) 0.062(2) 0.067(2) -0.0001(16) -0.0148(16) -0.0230(17)
    C18 0.069(2) 0.062(2) 0.092(3) -0.0136(16) -0.0071(18) 0.0393(18)
_geom_special_details
;
All e.s.d.'s (except the e.s.d. in the dihedral angle between two l.s. planes)
are estimated using the full covariance matrix. The cell e.s.d.'s are taken
into account individually in the estimation of e.s.d.'s in distances, angles
and torsion angles; correlations between e.s.d.'s in cell parameters are only
used when they are defined by crystal symmetry. An approximate (isotropic)
treatment of cell e.s.d.'s is used for estimating e.s.d.'s involving l.s.
planes.
;
loop_
    _geom_bond_atom_site_label_1
    _geom_bond_atom_site_label_2
    _geom_bond_site_symmetry_2
    _geom_bond_distance
    _geom_bond_publ_flag
    V1 O5 . 1.5813(17) y
    V1 O4 . 1.7499(17) y
    V1 O1 . 1.8326(16) y
    V1 O3 . 1.9170(16) y
    V1 N1 . 2.1031(19) y
    N1 C7 . 1.295(3) ?
    N1 N2 . 1.396(2) ?
    N2 C8 . 1.305(3) ?
    O1 C2 . 1.338(3) ?
    O2 C3 . 1.358(3) ?
    O2 C16 . 1.441(3) ?
    O3 C8 . 1.311(3) ?
    O4 C18 . 1.405(3) ?
    C1 C2 . 1.405(3) ?
    C1 C6 . 1.407(3) ?
    C1 C7 . 1.426(3) ?
    C2 C3 . 1.412(3) ?
    C3 C4 . 1.384(3) ?
    C4 C5 . 1.381(4) ?
    C4 H4 . 0.9300 ?
    C5 C6 . 1.366(3) ?
    C5 H5 . 0.9300 ?
    C6 H6 . 0.9300 ?
    C7 H7 . 0.9300 ?
    C8 C9 . 1.473(3) ?
    C9 C10 . 1.386(3) ?
    C9 C14 . 1.386(3) ?
    C10 C11 . 1.378(3) ?
    C10 H10 . 0.9300 ?
    C11 C12 . 1.380(3) ?
    C11 H11 . 0.9300 ?
    C12 C13 . 1.385(3) ?
    C12 C15 . 1.502(3) ?
    C13 C14 . 1.379(3) ?
    C13 H13 . 0.9300 ?
    C14 H14 . 0.9300 ?
    C15 H15A . 0.9600 ?
    C15 H15B . 0.9600 ?
    C15 H15C . 0.9600 ?
    C16 C17 . 1.488(4) ?
    C16 H16A . 0.9700 ?
    C16 H16B . 0.9700 ?
    C17 H17A . 0.9600 ?
    C17 H17B . 0.9600 ?
    C17 H17C . 0.9600 ?
    C18 H18A . 0.9600 ?
    C18 H18B . 0.9600 ?
    C18 H18C . 0.9600 ?
loop_
    _geom_angle_atom_site_label_1
    _geom_angle_atom_site_label_2
    _geom_angle_atom_site_label_3
    _geom_angle_site_symmetry_1
    _geom_angle_site_symmetry_3
    _geom_angle
    _geom_angle_publ_flag
    O5 V1 O4 . . 107.58(9) ?
    O5 V1 O1 . . 108.34(9) ?
    O4 V1 O1 . . 99.14(8) ?
    O5 V1 O3 . . 101.98(8) ?
    O4 V1 O3 . . 88.79(7) ?
    O1 V1 O3 . . 144.43(8) ?
    O5 V1 N1 . . 99.74(8) ?
    O4 V1 N1 . . 150.14(8) ?
    O1 V1 N1 . . 83.11(7) ?
    O3 V1 N1 . . 73.70(7) ?
    C7 N1 N2 . . 115.75(19) ?
    C7 N1 V1 . . 127.94(16) ?
    N2 N1 V1 . . 116.11(13) ?
    C8 N2 N1 . . 107.35(18) ?
    C2 O1 V1 . . 135.60(15) ?
    C3 O2 C16 . . 117.1(2) ?
    C8 O3 V1 . . 118.96(14) ?
    C18 O4 V1 . . 132.35(17) ?
    C2 C1 C6 . . 120.2(2) ?
    C2 C1 C7 . . 121.1(2) ?
    C6 C1 C7 . . 118.7(2) ?
    O1 C2 C1 . . 121.2(2) ?
    O1 C2 C3 . . 119.4(2) ?
    C1 C2 C3 . . 119.4(2) ?
    O2 C3 C4 . . 125.5(2) ?
    O2 C3 C2 . . 115.9(2) ?
    C4 C3 C2 . . 118.6(2) ?
    C5 C4 C3 . . 121.6(2) ?
    C5 C4 H4 . . 119.2 ?
    C3 C4 H4 . . 119.2 ?
    C6 C5 C4 . . 120.7(2) ?
    C6 C5 H5 . . 119.6 ?
    C4 C5 H5 . . 119.6 ?
    C5 C6 C1 . . 119.5(2) ?
    C5 C6 H6 . . 120.3 ?
    C1 C6 H6 . . 120.3 ?
    N1 C7 C1 . . 124.2(2) ?
    N1 C7 H7 . . 117.9 ?
    C1 C7 H7 . . 117.9 ?
    N2 C8 O3 . . 121.5(2) ?
    N2 C8 C9 . . 120.5(2) ?
    O3 C8 C9 . . 118.0(2) ?
    C10 C9 C14 . . 118.8(2) ?
    C10 C9 C8 . . 120.0(2) ?
    C14 C9 C8 . . 121.2(2) ?
    C11 C10 C9 . . 120.1(2) ?
    C11 C10 H10 . . 119.9 ?
    C9 C10 H10 . . 119.9 ?
    C10 C11 C12 . . 121.7(2) ?
    C10 C11 H11 . . 119.1 ?
    C12 C11 H11 . . 119.1 ?
    C11 C12 C13 . . 117.8(2) ?
    C11 C12 C15 . . 120.6(2) ?
    C13 C12 C15 . . 121.7(2) ?
    C14 C13 C12 . . 121.3(2) ?
    C14 C13 H13 . . 119.3 ?
    C12 C13 H13 . . 119.3 ?
    C13 C14 C9 . . 120.3(2) ?
    C13 C14 H14 . . 119.8 ?
    C9 C14 H14 . . 119.8 ?
    C12 C15 H15A . . 109.5 ?
    C12 C15 H15B . . 109.5 ?
    H15A C15 H15B . . 109.5 ?
    C12 C15 H15C . . 109.5 ?
    H15A C15 H15C . . 109.5 ?
    H15B C15 H15C . . 109.5 ?
    O2 C16 C17 . . 108.1(2) ?
    O2 C16 H16A . . 110.1 ?
    C17 C16 H16A . . 110.1 ?
    O2 C16 H16B . . 110.1 ?
    C17 C16 H16B . . 110.1 ?
    H16A C16 H16B . . 108.4 ?
    C16 C17 H17A . . 109.5 ?
    C16 C17 H17B . . 109.5 ?
    H17A C17 H17B . . 109.5 ?
    C16 C17 H17C . . 109.5 ?
    H17A C17 H17C . . 109.5 ?
    H17B C17 H17C . . 109.5 ?
    O4 C18 H18A . . 109.5 ?
    O4 C18 H18B . . 109.5 ?
    H18A C18 H18B . . 109.5 ?
    O4 C18 H18C . . 109.5 ?
    H18A C18 H18C . . 109.5 ?
    H18B C18 H18C . . 109.5 ?
