# Supplementary material for: [N′-(3-Eth­oxy-2-oxidobenzyl­idene-κO 2)-4-methyl­benzohydrazidato-κ2 O,N′](methano­lato-κO)oxidovanadium(V)
Source: Acta Crystallogr Sect E Struct Rep Online. 2011 Oct 12;67(Pt 11):m1538. doi: 10.1107/S1600536811041547 (PMC3246962; doi:10.1107/S1600536811041547)
Supplement: Supplementary file 2 [file e-67-m1538-Isup2.hkl]

# 
# h,k,l, Fc-squared, Fo-squared, sigma(Fo-squared) and status flag 
# 
data_I
_shelx_title ' test_0m in P2(1)/c' 
_shelx_refln_list_code          4 
_shelx_F_calc_maximum      211.37 
_exptl_crystal_F_000       816.00 
_reflns_d_resolution_high  0.7697 
 
loop_ 
 _symmetry_equiv_pos_as_xyz 
 'x, y, z' 
 '-x, y+1/2, -z+1/2' 
 '-x, -y, -z' 
 'x, -y-1/2, z-1/2' 
 
_cell_length_a     7.6954 
_cell_length_b    28.3448 
_cell_length_c     8.3877 
_cell_angle_alpha  90.000 
_cell_angle_beta  105.175 
_cell_angle_gamma  90.000 
 
_shelx_F_squared_multiplier     1.000 
 
loop_ 
 _refln_index_h 
 _refln_index_k 
 _refln_index_l 
 _refln_F_squared_calc 
 _refln_F_squared_meas 
 _refln_F_squared_sigma 
 _refln_observed_status 
   1   0   0       41.37       40.85      2.94 o 
   2   0   0     7484.90     7016.68     60.51 o 
   3   0   0       62.97       57.62      5.31 o 
   4   0   0      405.82      390.85     14.09 o 
   5   0   0      537.45      464.31     16.53 o 
   6   0   0      327.57      342.04     16.10 o 
   7   0   0      457.12      443.57     24.76 o 
   8   0   0        4.85        2.54      9.31 o 
   9   0   0       85.93       83.85     17.45 o 
   1   1   0     6878.08     7034.14     46.28 o 
   2   1   0      416.37      425.06      7.02 o 
   3   1   0        4.26        3.04      2.00 o 
   4   1   0       58.08       60.72      4.70 o 
   5   1   0       78.00       66.16      5.82 o 
   6   1   0      158.15      191.74     15.23 o 
   7   1   0      116.55      122.28     11.33 o 
   8   1   0       36.35       35.48      9.06 o 
   9   1   0        2.37       12.24      8.92 o 
   1   2   0     1355.22     1476.72     11.38 o 
   2   2   0     1118.03     1084.82     11.66 o 
   3   2   0      989.49     1037.72     13.48 o 
   4   2   0      317.84      258.63      7.93 o 
   5   2   0       94.74       88.47      6.37 o 
   6   2   0      250.36      241.06     11.13 o 
   7   2   0        0.28        2.69      6.16 o 
   8   2   0      127.04      134.07     13.24 o 
   9   2   0        5.11       -0.24      8.30 o 
   1   3   0     9826.20    10058.59     54.90 o 
   2   3   0     2895.64     2943.48     22.35 o 
   3   3   0     1265.91     1219.58     16.07 o 
   4   3   0      190.78      180.88     11.89 o 
   5   3   0      456.68      472.05     11.81 o 
   6   3   0      829.77      792.62     17.53 o 
   7   3   0      408.05      353.56     37.15 o 
   8   3   0       28.97       37.57     13.91 o 
   9   3   0       31.37       23.27      9.32 o 
   0   4   0    32288.29    30891.59    271.50 o 
   1   4   0      846.17      848.16      9.16 o 
   2   4   0     4062.31     4206.59     31.87 o 
   3   4   0     1857.99     1871.28     19.11 o 
   4   4   0      180.84      194.95      9.87 o 
   5   4   0      419.21      389.24     10.92 o 
   6   4   0       54.69       47.94      6.18 o 
   7   4   0       17.98       30.85      7.06 o 
   8   4   0      107.52       97.40     12.15 o 
   9   4   0        3.43       -2.57      9.78 o 
   1   5   0       19.71       16.90      1.83 o 
   2   5   0      118.67      133.62      4.35 o 
   3   5   0      487.93      511.54      9.51 o 
   4   5   0      334.07      313.36      8.72 o 
   5   5   0      214.47      268.08      9.72 o 
   6   5   0      138.94      130.89      8.35 o 
   7   5   0        0.52       -7.43      5.67 o 
   8   5   0       10.01       24.28      8.55 o 
   9   5   0      213.43      197.07     19.60 o 
   0   6   0     1327.41     1314.32     22.83 o 
   1   6   0      900.06      899.79     10.39 o 
   2   6   0       16.26        8.83      1.90 o 
   3   6   0       10.72       15.73      2.78 o 
   4   6   0      199.88      168.16      7.56 o 
   5   6   0      825.10      822.28     15.53 o 
   6   6   0      950.68      962.54     18.63 o 
   7   6   0        2.82        4.95      5.61 o 
   8   6   0      234.54      217.62     15.50 o 
   9   6   0        0.22       12.32     10.65 o 
   1   7   0     2661.60     2496.63     32.89 o 
   2   7   0        1.41        3.43      2.33 o 
   3   7   0     2219.73     2005.29     20.46 o 
   4   7   0     1225.39     1284.30     17.77 o 
   5   7   0      243.10      254.63     10.96 o 
   6   7   0       47.28       39.16      6.12 o 
   7   7   0      206.60      198.66     19.20 o 
   8   7   0       34.73       27.92      8.86 o 
   9   7   0       13.21       30.49     12.34 o 
   0   8   0     8211.01     8024.59     66.44 o 
   1   8   0        0.55        0.04      1.53 o 
   2   8   0     2436.97     2354.71     29.38 o 
   3   8   0      391.00      403.84      8.88 o 
   4   8   0        1.22        1.89      2.74 o 
   5   8   0       38.34       37.92      5.11 o 
   6   8   0      195.27      216.68     10.32 o 
   7   8   0      191.49      201.53     18.12 o 
   8   8   0      171.75      138.39     16.02 o 
   9   8   0      155.68      148.19     18.11 o 
   1   9   0     5077.42     4980.42     45.85 o 
   2   9   0      707.36      669.08     17.71 o 
   3   9   0     2644.93     2449.23     25.99 o 
   4   9   0      107.09       94.87      5.87 o 
   5   9   0     1671.38     1599.46     25.65 o 
   6   9   0      106.43      129.36      8.57 o 
   7   9   0      190.81      197.05     12.10 o 
   8   9   0       32.39       44.45     11.61 o 
   9   9   0      210.35      145.75     31.36 o 
   0  10   0     7345.22     7502.47     65.22 o 
   1  10   0      174.07      181.92      9.20 o 
   2  10   0     5137.88     5314.78     37.31 o 
   3  10   0      727.32      763.70     12.37 o 
   4  10   0      129.21      114.40      7.79 o 
   5  10   0      169.73      176.34      8.64 o 
   6  10   0      433.31      450.25     13.65 o 
   7  10   0        1.67        3.03      5.63 o 
   8  10   0       42.08       30.30     11.35 o 
   9  10   0       18.42       39.47     15.47 o 
   1  11   0      359.68      335.49     15.10 o 
   2  11   0     8576.40     9228.04     63.89 o 
   3  11   0      741.12      728.48     12.37 o 
   4  11   0      397.25      421.00     11.65 o 
   5  11   0      564.25      549.33     17.11 o 
   6  11   0       61.25       63.98      6.98 o 
   7  11   0       42.87       57.80     10.04 o 
   8  11   0       59.72       51.58     15.89 o 
   9  11   0        0.21       -4.81     11.07 o 
   0  12   0     5014.50     5057.54     49.81 o 
   1  12   0      224.52      247.34      6.77 o 
   2  12   0     5941.80     6048.98     46.61 o 
   3  12   0      187.03      190.88     11.24 o 
   4  12   0     2837.56     2817.94     28.87 o 
   5  12   0      311.24      326.83     12.03 o 
   6  12   0      599.11      613.96     25.37 o 
   7  12   0       24.84       34.52     10.55 o 
   8  12   0        8.69       -0.07     11.73 o 
   9  12   0       33.53       46.96     15.82 o 
   1  13   0     3042.33     3193.32     28.96 o 
   2  13   0      264.29      299.77     12.54 o 
   3  13   0       61.24       71.25      4.98 o 
   4  13   0      197.63      158.42      7.53 o 
   5  13   0        4.32        8.92      5.19 o 
   6  13   0        0.76        2.77      6.92 o 
   7  13   0       46.22       47.04     11.53 o 
   8  13   0       25.53       30.04     13.96 o 
   9  13   0       11.82        7.33     13.26 o 
   0  14   0      336.62      320.80     10.50 o 
   1  14   0       36.84       61.84      5.21 o 
   2  14   0      115.90      155.87      9.87 o 
   3  14   0        0.13        1.02      2.60 o 
   4  14   0      330.24      338.92      9.87 o 
   5  14   0       19.84       15.12      5.21 o 
   6  14   0      207.26      239.46     17.17 o 
   7  14   0        0.62       -1.60      8.34 o 
   8  14   0        1.07        9.30     12.55 o 
   1  15   0      988.19      900.22     14.20 o 
   2  15   0      304.36      315.77      9.33 o 
   3  15   0     1747.25     1624.65     20.04 o 
   4  15   0       32.61       33.95      5.50 o 
   5  15   0      217.91      243.43     15.53 o 
   6  15   0       86.84       96.36     13.05 o 
   7  15   0       69.57       71.92     13.16 o 
   8  15   0       62.85       59.36     24.91 o 
   0  16   0      126.19      116.35      8.29 o 
   1  16   0       17.04       12.73      3.29 o 
   2  16   0     1197.10     1186.91     17.59 o 
   3  16   0      163.07      151.16      8.09 o 
   4  16   0      135.94      146.22     11.12 o 
   5  16   0      413.98      402.33     16.34 o 
   6  16   0       18.68       28.92      9.38 o 
   7  16   0       32.24       40.68     11.70 o 
   8  16   0       67.84       54.53     17.60 o 
   1  17   0      632.64      694.25     14.54 o 
   2  17   0       57.90       35.08      5.60 o 
   3  17   0      287.16      324.16     12.05 o 
   4  17   0        1.98       -3.66      4.06 o 
   5  17   0      563.37      567.03     18.54 o 
   6  17   0       94.20      118.57     14.28 o 
   7  17   0        6.28        0.75      9.02 o 
   8  17   0       10.33        6.23     13.70 o 
   0  18   0     1044.69     1074.51     21.91 o 
   1  18   0      102.82      116.10     11.98 o 
   2  18   0      760.25      727.59     17.50 o 
   3  18   0       48.27       39.08      5.57 o 
   4  18   0      214.88      225.36     10.90 o 
   5  18   0      141.15      144.57     13.64 o 
   6  18   0      978.27      949.22     30.97 o 
   7  18   0       66.67      113.91     21.20 o 
   8  18   0      125.19      109.50     21.13 o 
   1  19   0     2880.36     2813.13     40.48 o 
   2  19   0      477.85      480.84     14.64 o 
   3  19   0      506.86      492.40     19.58 o 
   4  19   0      140.52      130.70     12.25 o 
   5  19   0      112.24      131.28     14.76 o 
   6  19   0      112.67      147.68     15.51 o 
   7  19   0      101.51      106.51     19.34 o 
   8  19   0       10.14       26.99     13.41 o 
   0  20   0       45.23       55.11     11.76 o 
   1  20   0        0.89       27.63      5.48 o 
   2  20   0       64.87       73.00      7.98 o 
   3  20   0       23.97       27.67      5.63 o 
   4  20   0      179.90      180.26     13.38 o 
   5  20   0        0.11        4.75      6.35 o 
   6  20   0       79.22       66.47     12.62 o 
   7  20   0        5.86       18.53     10.75 o 
   8  20   0        0.02       13.29     11.84 o 
   1  21   0     1513.38     1549.52     32.47 o 
   2  21   0       65.84       46.05      6.87 o 
   3  21   0      931.87      987.89     20.07 o 
   4  21   0       14.95        6.04      5.98 o 
   5  21   0      425.91      401.60     19.84 o 
   6  21   0       68.06       65.79     13.12 o 
   7  21   0      165.95      162.67     18.63 o 
   0  22   0       67.39       55.97     15.68 o 
   1  22   0       53.29       57.09      9.21 o 
   2  22   0     1213.82     1222.27     30.11 o 
   3  22   0       10.64        5.28      5.53 o 
   4  22   0       16.25       28.43      7.64 o 
   5  22   0        1.81       10.94      6.60 o 
   6  22   0      454.01      467.47     24.74 o 
   7  22   0        8.52        8.89     10.86 o 
   1  23   0        7.93        9.88      6.65 o 
   2  23   0      208.18      230.94     15.52 o 
   3  23   0      696.98      647.65     23.85 o 
   4  23   0       59.96       49.68      8.81 o 
   5  23   0       13.55       11.38      7.09 o 
   6  23   0       12.26       19.78     10.63 o 
   7  23   0       16.33       18.33     10.81 o 
   0  24   0      702.71      717.99     28.70 o 
   1  24   0       59.81       44.19      9.15 o 
   2  24   0      915.87      923.98     27.83 o 
   3  24   0        2.93        2.30      8.91 o 
   4  24   0      271.09      262.72     22.64 o 
   5  24   0       95.82      103.40     20.37 o 
   6  24   0       16.55       24.62     10.90 o 
   7  24   0       24.21       25.26     12.15 o 
   1  25   0       57.41       79.74     11.34 o 
   2  25   0      497.27      490.18     26.42 o 
   3  25   0       25.10       42.75     16.34 o 
   4  25   0        3.76       10.79      8.31 o 
   5  25   0       63.04       64.52     12.61 o 
   6  25   0        0.36       -5.66      9.00 o 
   7  25   0       66.89       77.94     20.44 o 
   0  26   0       77.31       81.84     23.75 o 
   1  26   0        3.39       -3.56      7.19 o 
   2  26   0       92.01       81.59     11.95 o 
   3  26   0       33.82       24.81      9.80 o 
   4  26   0      264.23      259.63     18.85 o 
   5  26   0       31.67       40.05     13.61 o 
   6  26   0        3.73        1.43     12.85 o 
   1  27   0      204.18      200.90     16.24 o 
   2  27   0       19.91       21.80      9.21 o 
   3  27   0     1076.11     1090.06     34.32 o 
   4  27   0      495.28      534.65     29.33 o 
   5  27   0       75.73       59.90     17.26 o 
   6  27   0       42.07       41.16     16.62 o 
   0  28   0       90.80       83.02     15.29 o 
   1  28   0        6.48        2.12     11.26 o 
   2  28   0       98.71       97.54     13.78 o 
   3  28   0       50.58       85.32     14.10 o 
   4  28   0      288.36      281.37     22.18 o 
   5  28   0      114.38      136.52     22.44 o 
   6  28   0       67.14       42.88     16.02 o 
   1  29   0       22.57       10.35      9.72 o 
   2  29   0      333.32      303.53     23.69 o 
   3  29   0       22.19       16.91     10.18 o 
   4  29   0       54.11       73.24     13.43 o 
   5  29   0        1.84       12.27     13.98 o 
   0  30   0      117.86      121.77     26.29 o 
   1  30   0       24.21       22.03     10.22 o 
   2  30   0      148.67      149.00     16.45 o 
   3  30   0       82.10      118.41     16.71 o 
   4  30   0      815.90      800.87     57.89 o 
   5  30   0        5.30       45.72     16.12 o 
   1  31   0      243.94      255.05     20.01 o 
   2  31   0       79.96       83.76     15.72 o 
   3  31   0      286.34      272.27     21.33 o 
   4  31   0      170.90      182.59     19.16 o 
   5  31   0      177.04      161.45     23.89 o 
   0  32   0        5.53      -18.68     12.45 o 
   1  32   0        1.24       -4.84     10.44 o 
   2  32   0       71.45       53.19     13.55 o 
   3  32   0       18.68       30.71     12.59 o 
   4  32   0        2.05        3.20     10.46 o 
   1  33   0       56.16       55.03     16.62 o 
   2  33   0       23.48       15.78     10.70 o 
   3  33   0      147.47      175.89     19.53 o 
   4  33   0       89.76       53.26     19.84 o 
   0  34   0      196.67      273.97     38.74 o 
   1  34   0       19.51       42.56     15.56 o 
   2  34   0       73.19       68.54     32.75 o 
   3  34   0       14.85       14.48     11.79 o 
   1  35   0        0.33        0.25     12.40 o 
   2  35   0        5.48        9.69     14.35 o 
   3  35   0       67.54       51.69     15.44 o 
   0  36   0        6.96       16.14     19.37 o 
   1  36   0        0.01      -17.65     12.15 o 
   2  36   0      175.57      199.99     25.89 o 
  -9   1   1        6.85       14.74      8.76 o 
  -8   1   1       56.88       65.14     10.41 o 
  -7   1   1      372.60      357.49     25.96 o 
  -6   1   1      301.23      292.23     12.06 o 
  -5   1   1      234.75      223.14      8.27 o 
  -4   1   1      263.29      209.74     13.50 o 
  -3   1   1       19.11       23.25      2.75 o 
  -2   1   1    38958.55    38291.58    214.69 o 
  -1   1   1      120.35      109.76      3.45 o 
   0   1   1     2161.12     2216.92     16.85 o 
   1   1   1     4711.87     4784.66     32.86 o 
   2   1   1     1237.29     1100.91     12.71 o 
   3   1   1       20.06       24.40      3.75 o 
   4   1   1      383.10      341.10     11.89 o 
   5   1   1       81.00       93.06      6.69 o 
   6   1   1      602.86      627.26     15.55 o 
   7   1   1      218.89      236.76     13.06 o 
   8   1   1        1.36        4.17      7.46 o 
   9   1   1       17.61        1.57     10.63 o 
  -9   2   1       59.95       76.15     12.79 o 
  -8   2   1       40.18       45.04     10.01 o 
  -7   2   1      172.28      222.55     14.19 o 
  -6   2   1      766.15      782.01     17.90 o 
  -5   2   1      450.74      393.20     12.41 o 
  -4   2   1      123.18      119.15      5.65 o 
  -3   2   1     1169.31     1120.46     14.44 o 
  -2   2   1     3759.56     3787.85     29.40 o 
  -1   2   1    28737.59    28436.69    218.23 o 
   0   2   1      711.18      666.86      8.75 o 
   1   2   1     6618.67     6500.02     43.54 o 
   2   2   1     1194.11     1199.68     13.40 o 
   3   2   1       36.24       61.72      4.18 o 
   4   2   1      654.47      708.27     13.35 o 
   5   2   1     3115.89     3129.85     33.35 o 
   6   2   1      639.39      691.09     16.28 o 
   7   2   1       37.09       29.76      6.41 o 
   8   2   1       62.54       82.31     12.72 o 
   9   2   1       45.68       40.22     13.14 o 
  -9   3   1        7.11        8.72      8.78 o 
  -8   3   1        2.44       -5.89      6.62 o 
  -7   3   1        7.56        9.16      6.51 o 
  -6   3   1      105.43      135.32      9.01 o 
  -5   3   1       62.15       57.84      5.22 o 
  -4   3   1       56.79       80.80      4.92 o 
  -3   3   1     2183.28     2197.97     19.86 o 
  -2   3   1    44676.54    45388.00    231.39 o 
  -1   3   1       94.27       93.64      3.86 o 
   0   3   1     2811.13     2808.48     23.73 o 
   1   3   1     1330.35     1276.53     18.00 o 
   2   3   1      126.62      141.59      4.73 o 
   3   3   1      197.19      202.73      7.42 o 
   4   3   1      175.47      159.93      7.48 o 
   5   3   1      341.71      361.46     11.50 o 
   6   3   1       48.50       59.45      9.01 o 
   7   3   1       10.01        8.77      5.47 o 
   8   3   1      126.57      122.74     15.62 o 
   9   3   1        6.43        9.55     11.51 o 
  -9   4   1      136.95      164.25     31.16 o 
  -8   4   1       88.92      112.26     13.38 o 
  -7   4   1      222.97      247.10     14.61 o 
  -6   4   1      922.56      929.23     20.14 o 
  -5   4   1     1542.26     1636.87     21.14 o 
  -4   4   1      301.45      344.76      8.55 o 
  -3   4   1       61.23       54.89      3.61 o 
  -2   4   1    41874.75    41878.86    341.83 o 
  -1   4   1    10346.39     9994.40     74.50 o 
   0   4   1     4915.51     4813.04     36.69 o 
   1   4   1    13440.59    13395.33     82.12 o 
   2   4   1        8.49        5.59      1.86 o 
   3   4   1      194.24      159.82      6.11 o 
   4   4   1       24.31       19.82      3.70 o 
   5   4   1      425.52      443.58     18.81 o 
   6   4   1       88.24       95.43      8.56 o 
   7   4   1       17.50       11.57      5.70 o 
   8   4   1        7.62       -1.04      9.70 o 
   9   4   1        0.97        5.34     11.17 o 
  -9   5   1        0.62       11.10      8.51 o 
  -8   5   1      141.39      139.22     13.33 o 
  -7   5   1      190.98      209.46     13.58 o 
  -6   5   1      517.82      562.34     19.33 o 
  -5   5   1      291.07      291.39      9.37 o 
  -4   5   1      166.55      143.35      9.25 o 
  -3   5   1      260.28      307.66      6.97 o 
  -2   5   1    10005.30    10179.55     58.37 o 
  -1   5   1      670.63      669.63      9.39 o 
   0   5   1     2243.50     2265.89     24.64 o 
   1   5   1      720.07      704.09     10.36 o 
   2   5   1       24.82       17.02      2.39 o 
   3   5   1     1272.08     1239.98     18.94 o 
   4   5   1      630.88      588.33     12.72 o 
   5   5   1       74.92       87.17      6.82 o 
   6   5   1     1127.77     1081.05     20.76 o 
   7   5   1       22.80       21.86      6.05 o 
   8   5   1       27.91       26.48     10.47 o 
   9   5   1      173.18      157.97     19.16 o 
  -9   6   1       14.36        7.75      8.66 o 
  -8   6   1        1.74        0.86      6.94 o 
  -7   6   1        1.69       10.66      6.57 o 
  -6   6   1       31.37       36.32      7.41 o 
  -5   6   1       12.23        9.86      3.65 o 
  -4   6   1       54.01       77.91      7.80 o 
  -3   6   1     2010.01     1971.53     21.41 o 
  -2   6   1     4574.25     4757.83     31.61 o 
  -1   6   1       63.38       73.14      3.68 o 
   0   6   1      182.32      196.05      5.99 o 
   1   6   1     2721.69     2775.20     21.05 o 
   2   6   1       33.53       31.68      2.92 o 
   3   6   1       91.02      109.35      5.43 o 
   4   6   1      634.29      627.92     12.82 o 
   5   6   1       25.78       24.71      4.92 o 
   6   6   1      196.55      217.10     10.38 o 
   7   6   1       96.86      105.22     10.10 o 
   8   6   1      167.52      153.38     16.76 o 
   9   6   1        8.17       -0.10     11.35 o 
  -9   7   1        0.59       -6.65      8.09 o 
  -8   7   1      242.13      251.77     16.28 o 
  -7   7   1      191.14      151.11     12.25 o 
  -6   7   1      392.63      404.25     13.46 o 
  -5   7   1        0.27        5.00      3.37 o 
  -4   7   1     9354.10     9669.24     63.40 o 
  -3   7   1      153.62      174.38      7.01 o 
  -2   7   1       75.00      123.37      4.15 o 
  -1   7   1     4069.38     4098.84     34.49 o 
   0   7   1     2686.12     2617.43     21.92 o 
   1   7   1      715.85      756.29     13.18 o 
   2   7   1      188.31      145.13      5.00 o 
   3   7   1      153.16      142.38      6.14 o 
   4   7   1      932.24      956.13     15.88 o 
   5   7   1      215.47      207.92     14.47 o 
   6   7   1       60.84       61.12      6.90 o 
   7   7   1      303.74      329.79     20.11 o 
   8   7   1      483.74      438.80     51.89 o 
   9   7   1       16.67       17.26     11.90 o 
  -9   8   1       24.88       32.87     11.73 o 
  -8   8   1       28.70       21.40      8.56 o 
  -7   8   1      282.01      250.81     14.75 o 
  -6   8   1      112.06      127.50      9.08 o 
  -5   8   1     1632.93     1586.63     22.59 o 
  -4   8   1       40.13       50.39      5.15 o 
  -3   8   1     2840.16     2733.14     23.96 o 
  -2   8   1      490.44      527.14      8.08 o 
  -1   8   1     3548.39     3490.36     31.10 o 
   0   8   1     1529.46     1510.60     20.70 o 
   1   8   1     1181.75     1070.95     13.93 o 
   2   8   1     1777.45     1774.34     26.92 o 
   3   8   1      197.22      148.53      6.17 o 
   4   8   1      599.60      529.29     11.95 o 
   5   8   1     1119.18     1076.88     21.09 o 
   6   8   1        4.94       14.83      5.18 o 
   7   8   1      803.78      834.96     25.89 o 
   8   8   1        8.23       12.91      9.75 o 
   9   8   1        1.21       -0.73     10.69 o 
  -9   9   1        0.22       -8.30     10.70 o 
  -8   9   1        4.45        7.81      7.78 o 
  -7   9   1        0.06        2.39      6.41 o 
  -6   9   1       37.43       40.46      6.56 o 
  -5   9   1      153.39      171.78     16.81 o 
  -4   9   1       51.62       59.56      4.92 o 
  -3   9   1      861.44      927.37     12.95 o 
  -2   9   1       63.24       64.16      4.94 o 
  -1   9   1     2329.53     2404.80     26.90 o 
   0   9   1     4207.99     4281.33     29.23 o 
   1   9   1      451.28      440.24     13.03 o 
   2   9   1      381.86      417.98      8.98 o 
   3   9   1      105.07       98.58      5.45 o 
   4   9   1       54.63       53.32      5.82 o 
   5   9   1       30.98       39.37      5.42 o 
   6   9   1      283.59      278.48     16.52 o 
   7   9   1      514.87      499.36     20.26 o 
   8   9   1       59.47       53.15     14.05 o 
   9   9   1       26.72       25.43     13.00 o 
  -9  10   1        0.29        4.15     12.72 o 
  -8  10   1        0.73      -10.91      7.28 o 
  -7  10   1      122.40      140.72     13.04 o 
  -6  10   1       30.91       27.68      6.22 o 
  -5  10   1      830.70      800.76     15.00 o 
  -4  10   1      696.53      787.89     13.72 o 
  -3  10   1      212.03      199.88      6.43 o 
  -2  10   1     1766.67     1908.20     19.18 o 
  -1  10   1     5650.04     5904.65     48.35 o 
   0  10   1      417.92      388.38      6.77 o 
   1  10   1     2357.73     2219.30     22.58 o 
   2  10   1      117.68      170.20      6.50 o 
   3  10   1       91.28       80.34      5.20 o 
   4  10   1      123.85      112.27      6.75 o 
   5  10   1     1238.64     1201.56     20.15 o 
   6  10   1      441.33      455.74     15.77 o 
   7  10   1      310.79      316.91     27.63 o 
   8  10   1      139.82      123.16     16.42 o 
   9  10   1        8.93       11.27     13.21 o 
  -9  11   1       29.14       29.25     14.77 o 
  -8  11   1       68.91       52.98     12.55 o 
  -7  11   1       96.39       98.04     12.73 o 
  -6  11   1      156.69      141.88      9.98 o 
  -5  11   1        1.50       -0.55      3.40 o 
  -4  11   1     3601.57     3756.38     33.20 o 
  -3  11   1       11.20       17.83      2.98 o 
  -2  11   1     4658.73     4337.55     34.46 o 
  -1  11   1       33.15       30.13      3.68 o 
   0  11   1     6891.95     6857.75     44.04 o 
   1  11   1      345.70      317.04      8.18 o 
   2  11   1     1686.27     1355.91     16.11 o 
   3  11   1      327.17      337.28     13.48 o 
   4  11   1     1321.64     1336.42     22.93 o 
   5  11   1      128.21      141.56      9.73 o 
   6  11   1      300.06      306.87     18.43 o 
   7  11   1       82.15       86.21     11.51 o 
   8  11   1      148.07      148.14     22.90 o 
  -9  12   1        0.45        2.16     12.05 o 
  -8  12   1       14.13        5.52     10.89 o 
  -7  12   1       50.81       43.29     10.18 o 
  -6  12   1        6.51        6.46      6.99 o 
  -5  12   1        3.27        4.88      3.60 o 
  -4  12   1      102.44      100.35      5.99 o 
  -3  12   1     1443.43     1559.86     18.09 o 
  -2  12   1       21.17       36.81      3.24 o 
  -1  12   1      398.22      412.63     10.48 o 
   0  12   1      517.44      597.37     10.90 o 
   1  12   1      707.05      727.46     12.59 o 
   2  12   1      366.39      417.53      8.92 o 
   3  12   1       17.13       13.16      3.19 o 
   4  12   1       19.82       21.84      4.56 o 
   5  12   1        3.26        3.67      4.75 o 
   6  12   1       16.50       10.56      6.06 o 
   7  12   1      388.48      375.81     32.35 o 
   8  12   1       90.08      116.59     17.01 o 
  -9  13   1       15.68      -10.46      9.91 o 
  -8  13   1       15.16       33.08     14.25 o 
  -7  13   1       10.39       17.79      8.73 o 
  -6  13   1      260.68      238.54     14.38 o 
  -5  13   1       50.12       62.90     14.68 o 
  -4  13   1      860.48      774.58     13.92 o 
  -3  13   1      225.75      270.52      7.64 o 
  -2  13   1      494.53      441.87     17.91 o 
  -1  13   1     1038.64     1113.91     17.98 o 
   0  13   1     1571.89     1489.29     15.92 o 
   1  13   1      704.58      697.22     12.56 o 
   2  13   1     1477.31     1518.54     19.87 o 
   3  13   1     1286.63     1315.91     17.98 o 
   4  13   1      637.28      625.01     14.77 o 
   5  13   1      209.55      210.33     12.97 o 
   6  13   1      126.98      134.86     12.20 o 
   7  13   1      189.28      226.02     30.55 o 
   8  13   1        6.41       21.54     11.52 o 
  -9  14   1       45.39       60.96     26.06 o 
  -8  14   1        6.39       -6.08     11.16 o 
  -7  14   1      147.62      180.36     39.25 o 
  -6  14   1       38.27       46.20      8.39 o 
  -5  14   1      496.49      499.07     14.06 o 
  -4  14   1      593.57      612.37     14.36 o 
  -3  14   1     3130.24     3081.01     33.90 o 
  -2  14   1      180.76      190.37      8.37 o 
  -1  14   1     6202.46     6148.69     54.12 o 
   0  14   1      939.03     1039.36     17.09 o 
   1  14   1      823.96      722.21     17.30 o 
   2  14   1      177.15      239.57      9.62 o 
   3  14   1      326.51      310.39      9.10 o 
   4  14   1     1382.08     1467.86     23.98 o 
   5  14   1      335.06      331.12     19.04 o 
   6  14   1      159.30      165.31     12.95 o 
   7  14   1       57.35       53.61     19.16 o 
   8  14   1       46.84       57.37     13.97 o 
  -9  15   1        4.78       22.17     14.58 o 
  -8  15   1        1.22       18.07     13.21 o 
  -7  15   1       15.52       15.07     11.25 o 
  -6  15   1       71.57       62.60      9.31 o 
  -5  15   1      182.35      197.98     10.28 o 
  -4  15   1      113.11      130.24      8.05 o 
  -3  15   1        5.21        6.06      3.53 o 
  -2  15   1      652.55      602.29     14.63 o 
  -1  15   1     1915.63     2000.18     26.70 o 
   0  15   1     3993.89     4498.44     34.63 o 
   1  15   1      379.54      438.46     10.53 o 
   2  15   1      105.57      117.09      7.95 o 
   3  15   1       51.03       50.14      4.92 o 
   4  15   1      448.29      488.50     14.06 o 
   5  15   1        1.18       11.05      5.23 o 
   6  15   1        0.57        4.40      6.97 o 
   7  15   1        1.28        9.11      9.83 o 
   8  15   1       10.75       16.86     11.40 o 
  -8  16   1       35.06       47.95     16.30 o 
  -7  16   1      216.66      216.97     22.62 o 
  -6  16   1        2.46       -1.65      5.82 o 
  -5  16   1      615.02      611.32     24.15 o 
  -4  16   1       10.12       13.10      4.44 o 
  -3  16   1      600.11      499.18     14.98 o 
  -2  16   1      203.87      179.70      9.10 o 
  -1  16   1      856.37      748.50     16.91 o 
   0  16   1       13.93       22.08      3.24 o 
   1  16   1     2145.99     2109.69     24.82 o 
   2  16   1      352.79      396.47     15.05 o 
   3  16   1     1169.30     1164.05     20.14 o 
   4  16   1     1065.33     1043.47     20.60 o 
   5  16   1      556.87      550.28     18.86 o 
   6  16   1       99.70      117.27     12.17 o 
   7  16   1       29.54       31.21     11.42 o 
   8  16   1       11.95       13.07     11.45 o 
  -8  17   1      192.70      173.11     32.52 o 
  -7  17   1       61.29       93.93     17.72 o 
  -6  17   1       71.99       91.67     11.55 o 
  -5  17   1      197.45      217.17     13.03 o 
  -4  17   1      664.56      690.06     16.30 o 
  -3  17   1        0.02        4.60      3.87 o 
  -2  17   1     1295.71     1265.76     22.41 o 
  -1  17   1      540.77      539.78     17.64 o 
   0  17   1      458.90      405.62      9.10 o 
   1  17   1       83.71      100.13      6.32 o 
   2  17   1     1933.40     1819.75     28.17 o 
   3  17   1      244.60      239.48     17.04 o 
   4  17   1      651.78      653.93     19.09 o 
   5  17   1      163.33      161.52     12.44 o 
   6  17   1       52.82       53.62      9.89 o 
   7  17   1       21.94       18.19     10.59 o 
   8  17   1       77.81       73.45     15.78 o 
  -8  18   1        4.36        7.74     13.36 o 
  -7  18   1        2.98       13.36     12.23 o 
  -6  18   1        4.62        4.09      8.14 o 
  -5  18   1       90.73       72.89      9.18 o 
  -4  18   1       24.88       35.37      6.09 o 
  -3  18   1      439.63      447.37     14.58 o 
  -2  18   1       39.74       41.24      6.87 o 
  -1  18   1      387.71      421.29     12.97 o 
   0  18   1      524.26      609.20     14.12 o 
   1  18   1       61.70       61.61      5.58 o 
   2  18   1       59.31       69.41      7.20 o 
   3  18   1      104.39      103.38      8.96 o 
   4  18   1      134.96      135.00     11.05 o 
   5  18   1       18.47       17.81      7.07 o 
   6  18   1        8.93        7.55      7.99 o 
   7  18   1        4.58        8.18      9.98 o 
   8  18   1        0.01        1.20     10.70 o 
  -8  19   1      160.85      185.09     27.90 o 
  -7  19   1       39.55       46.15     11.74 o 
  -6  19   1        0.45        1.86      8.27 o 
  -5  19   1       37.10       18.58      6.83 o 
  -4  19   1      272.22      280.19     11.78 o 
  -3  19   1       28.25       21.24      5.85 o 
  -2  19   1      510.78      532.78     15.42 o 
  -1  19   1      334.67      345.07     12.31 o 
   0  19   1     1133.75     1107.42     19.11 o 
   1  19   1       53.16       52.47      6.75 o 
   2  19   1     1301.88     1327.14     24.68 o 
   3  19   1      151.12      135.33     10.13 o 
   4  19   1     1534.81     1441.84     29.26 o 
   5  19   1        0.75       -0.78      5.91 o 
   6  19   1       22.74       33.08      8.99 o 
   7  19   1      187.40      169.45     18.35 o 
  -8  20   1      168.20      155.09     27.67 o 
  -7  20   1      402.03      369.60     55.15 o 
  -6  20   1       16.21       18.89      9.41 o 
  -5  20   1       29.23       57.82      9.16 o 
  -4  20   1       17.72       13.30      5.41 o 
  -3  20   1      945.27      963.08     21.98 o 
  -2  20   1       53.35       53.19      7.08 o 
  -1  20   1     1142.78     1163.53     22.53 o 
   0  20   1       25.12       28.52      4.92 o 
   1  20   1      910.59      897.94     24.90 o 
   2  20   1       88.28       96.66      8.63 o 
   3  20   1     1238.15     1245.64     37.37 o 
   4  20   1       80.71      102.77     10.35 o 
   5  20   1      202.94      222.20     17.64 o 
   6  20   1       30.43       41.66      9.77 o 
   7  20   1      139.19      131.90     17.50 o 
  -8  21   1       43.22       39.42     16.47 o 
  -7  21   1        2.70        7.21     10.71 o 
  -6  21   1       62.69       47.27     11.58 o 
  -5  21   1       70.72       81.05     12.40 o 
  -4  21   1       24.00       24.93      7.70 o 
  -3  21   1       12.14       14.11      5.91 o 
  -2  21   1       51.26       40.29      7.59 o 
  -1  21   1      349.57      362.45     13.56 o 
   0  21   1      420.44      421.42     14.79 o 
   1  21   1      171.43      207.60     13.98 o 
   2  21   1       52.35       74.98     10.36 o 
   3  21   1        8.32       14.67      6.14 o 
   4  21   1      374.14      374.76     16.37 o 
   5  21   1       15.56       18.76      7.69 o 
   6  21   1       61.50       39.00     11.25 o 
   7  21   1        0.06       -7.03     13.40 o 
  -7  22   1       72.20       66.98     14.55 o 
  -6  22   1        2.57       -1.41      8.39 o 
  -5  22   1      196.33      192.50     16.20 o 
  -4  22   1        3.65       -1.89      4.84 o 
  -3  22   1       26.23       29.92      7.13 o 
  -2  22   1       36.40       24.70      6.63 o 
  -1  22   1      160.02      205.58     13.66 o 
   0  22   1      493.78      502.83     16.44 o 
   1  22   1      758.83      793.33     35.01 o 
   2  22   1        8.21        6.41      6.16 o 
   3  22   1      357.61      322.27     18.07 o 
   4  22   1       99.03       99.61     10.73 o 
   5  22   1       58.99       79.68     11.08 o 
   6  22   1      112.45      118.97     13.84 o 
   7  22   1       11.69       12.64     10.83 o 
  -7  23   1        6.34       14.00     12.98 o 
  -6  23   1      142.11      159.23     17.04 o 
  -5  23   1       12.11        6.85      8.11 o 
  -4  23   1      278.60      301.16     13.81 o 
  -3  23   1       18.90       16.78      6.86 o 
  -2  23   1      777.83      761.79     20.39 o 
  -1  23   1      159.21      153.19     12.92 o 
   0  23   1     2136.84     2140.67     34.70 o 
   1  23   1        0.13       14.60      8.63 o 
   2  23   1      277.26      270.09     19.20 o 
   3  23   1       66.72       72.94     11.52 o 
   4  23   1      509.19      515.47     23.31 o 
   5  23   1       31.34       22.06      8.69 o 
   6  23   1       93.97       88.36     14.47 o 
   7  23   1       54.22       64.97     14.41 o 
  -7  24   1      101.73       83.29     14.96 o 
  -6  24   1       27.41       36.64     11.48 o 
  -5  24   1        4.25       10.52      8.87 o 
  -4  24   1        0.39        4.82      6.85 o 
  -3  24   1      236.74      213.51     13.15 o 
  -2  24   1        1.93       -0.26      6.45 o 
  -1  24   1       48.32       42.81      8.81 o 
   0  24   1       85.74      111.27     10.13 o 
   1  24   1      220.20      224.82     15.89 o 
   2  24   1       49.51       54.13     10.58 o 
   3  24   1       21.91       28.56      9.36 o 
   4  24   1       49.33       40.96     10.36 o 
   5  24   1       57.00       71.89     13.71 o 
   6  24   1        5.05        7.15     10.20 o 
   7  24   1       39.42       32.34     17.52 o 
  -7  25   1       31.38       68.08     15.45 o 
  -6  25   1       66.80       73.32     14.71 o 
  -5  25   1       24.39       14.94      9.80 o 
  -4  25   1       94.66      107.66     11.88 o 
  -3  25   1        0.42        4.54      9.04 o 
  -2  25   1      368.67      365.98     21.80 o 
  -1  25   1      151.67      144.46     13.33 o 
   0  25   1        9.13        0.83      6.81 o 
   1  25   1       60.57       74.77     18.60 o 
   2  25   1     2457.13     2262.27     54.38 o 
   3  25   1      164.50      138.65     14.44 o 
   4  25   1       36.08       58.04     11.86 o 
   5  25   1       58.14       63.24     12.27 o 
   6  25   1        2.15       14.24     13.36 o 
  -7  26   1       74.35       65.24     15.08 o 
  -6  26   1        7.02        1.13     10.47 o 
  -5  26   1      274.81      243.86     19.47 o 
  -4  26   1       20.32       21.98     10.09 o 
  -3  26   1      463.88      436.19     21.31 o 
  -2  26   1       42.61       43.50      9.82 o 
  -1  26   1      192.10      208.40     17.96 o 
   0  26   1      292.90      237.42     17.09 o 
   1  26   1      846.22      865.55     35.51 o 
   2  26   1      286.64      378.27     20.83 o 
   3  26   1      650.90      644.83     27.93 o 
   4  26   1      265.51      251.04     19.66 o 
   5  26   1       31.45       47.94     12.50 o 
   6  26   1       64.45       68.34     18.45 o 
  -6  27   1       28.08       18.61     14.05 o 
  -5  27   1        0.23        0.47     12.05 o 
  -4  27   1      268.90      237.15     34.59 o 
  -3  27   1        6.39        7.13      8.26 o 
  -2  27   1       45.66       22.59      9.32 o 
  -1  27   1        8.95        5.97      7.61 o 
   0  27   1        0.21       -9.79      6.53 o 
   1  27   1      111.65      113.91     20.87 o 
   2  27   1      379.06      305.98     20.02 o 
   3  27   1      249.54      205.99     17.85 o 
   4  27   1        0.56       -3.34      8.65 o 
   5  27   1       23.14       17.86     10.87 o 
   6  27   1       17.03        0.71     12.07 o 
  -6  28   1       37.39       17.72     14.51 o 
  -5  28   1      166.31      147.32     21.46 o 
  -4  28   1      189.02      183.42     33.30 o 
  -3  28   1      207.49      177.59     29.14 o 
  -2  28   1        2.33        3.40      8.14 o 
  -1  28   1      189.81      169.58     19.54 o 
   0  28   1      238.34      178.07     19.02 o 
   1  28   1      567.27      503.04     23.38 o 
   2  28   1       11.46       44.03     11.36 o 
   3  28   1      266.02      278.38     20.50 o 
   4  28   1       20.14       32.20     11.43 o 
   5  28   1        8.92       15.86     10.80 o 
  -6  29   1       91.82      108.60     21.17 o 
  -5  29   1       46.88       35.42     21.22 o 
  -4  29   1        5.45        2.73      9.53 o 
  -3  29   1      161.98      136.54     15.52 o 
  -2  29   1      476.76      465.68     36.92 o 
  -1  29   1       15.47        1.42      9.94 o 
   0  29   1      116.79      165.64     16.15 o 
   1  29   1       38.62       32.58     13.22 o 
   2  29   1     1979.27     1888.51     45.33 o 
   3  29   1      109.00      125.68     16.25 o 
   4  29   1      181.78      211.72     27.07 o 
   5  29   1       80.04       88.37     15.80 o 
  -5  30   1        5.34       10.10     14.18 o 
  -4  30   1      134.52      120.73     35.98 o 
  -3  30   1       61.56       72.92     13.57 o 
  -2  30   1        0.51      -10.15     10.76 o 
  -1  30   1       32.17        6.19     11.99 o 
   0  30   1       11.09        8.72      8.76 o 
   1  30   1      282.51      242.61     43.38 o 
   2  30   1      238.40      272.25     20.52 o 
   3  30   1      197.71      229.51     28.31 o 
   4  30   1        5.92       11.15     10.93 o 
   5  30   1        7.01       12.95     10.87 o 
  -5  31   1        3.87        3.59     12.97 o 
  -4  31   1       90.40      100.95     19.90 o 
  -3  31   1       67.77       38.70     12.34 o 
  -2  31   1      107.13      103.38     18.32 o 
  -1  31   1        1.78       -1.53     14.76 o 
   0  31   1       17.05        3.13      9.11 o 
   1  31   1       45.79       37.69     11.59 o 
   2  31   1       57.19       56.91     13.12 o 
   3  31   1       28.09       22.99     11.23 o 
   4  31   1       13.57        8.78     11.04 o 
  -4  32   1       68.10       63.35     37.13 o 
  -3  32   1      254.05      247.17     25.79 o 
  -2  32   1       51.75       60.79     17.10 o 
  -1  32   1      162.08      167.68     21.64 o 
   0  32   1       27.43       10.15     17.30 o 
   1  32   1      142.44      124.20     16.23 o 
   2  32   1        4.18        9.05     10.47 o 
   3  32   1      258.50      252.69     21.95 o 
   4  32   1       23.57       18.12     11.73 o 
  -4  33   1       42.72       48.82     18.56 o 
  -3  33   1       11.93       -1.24     12.20 o 
  -2  33   1      109.06      122.11     20.37 o 
  -1  33   1        1.46      -14.43      9.62 o 
   0  33   1       84.69       67.78     19.14 o 
   1  33   1        1.58        1.12      9.47 o 
   2  33   1       98.68       48.57     13.07 o 
   3  33   1        3.57       -0.95      9.37 o 
  -3  34   1       90.06       84.17     24.91 o 
  -2  34   1        0.61       -0.88     21.45 o 
  -1  34   1        9.84        9.16     13.18 o 
   0  34   1       22.08       35.73     15.80 o 
   1  34   1       10.66       17.16     11.51 o 
   2  34   1        0.90       -6.75     10.11 o 
   3  34   1       40.49       41.58     13.86 o 
  -3  35   1        0.99      -14.23     12.85 o 
  -2  35   1       79.25       60.06     17.20 o 
  -1  35   1       16.96        8.87     13.51 o 
   0  35   1       46.58       65.05     22.83 o 
   1  35   1       29.28       30.72     14.50 o 
   2  35   1      102.57      120.31     17.78 o 
  -2  36   1       12.69       -0.46     14.02 o 
  -1  36   1        4.41       -6.12     10.83 o 
   0  36   1        1.04       -7.18     11.29 o 
   1  36   1        7.23       -4.79     12.71 o 
  -9   0   2       11.14       14.50     15.22 o 
  -8   0   2      454.54      438.78     53.27 o 
  -7   0   2      238.80      197.36     18.84 o 
  -6   0   2       91.22      105.46     13.69 o 
  -5   0   2      695.55      696.41     17.88 o 
  -4   0   2     1941.14     2077.09     28.54 o 
  -3   0   2     2659.59     2503.87     39.94 o 
  -2   0   2     2940.78     3136.79     43.36 o 
  -1   0   2    11686.37    11573.50     90.50 o 
   0   0   2    10543.18    10273.77    104.29 o 
   1   0   2     4855.66     4748.21     55.69 o 
   2   0   2      407.74      307.53     12.26 o 
   3   0   2      707.51      684.05     17.57 o 
   4   0   2     9895.02    10250.75    182.26 o 
   5   0   2      111.75      108.59     10.77 o 
   6   0   2      386.26      369.48     45.01 o 
   7   0   2       72.85       84.87     16.85 o 
   8   0   2        8.24        8.56     12.71 o 
   9   0   2       72.36       54.43     24.91 o 
  -9   1   2       27.30       34.39     14.10 o 
  -8   1   2       65.58       85.88     16.94 o 
  -7   1   2       18.61       27.93      7.83 o 
  -6   1   2      451.03      473.37     19.44 o 
  -5   1   2      108.71       93.73      6.66 o 
  -4   1   2     2407.91     2531.98     35.17 o 
  -3   1   2     3343.35     3234.86     27.74 o 
  -2   1   2      191.87      218.73      6.85 o 
  -1   1   2     2323.16     2272.08     17.13 o 
   0   1   2       50.40       57.94      3.75 o 
   1   1   2        9.40       17.58      2.20 o 
   2   1   2     1421.19     1538.21     17.05 o 
   3   1   2     4137.58     4153.04     35.06 o 
   4   1   2      748.42      824.89     15.32 o 
   5   1   2      254.05      234.22     10.05 o 
   6   1   2      179.29      169.82     13.44 o 
   7   1   2        0.16        1.42      5.19 o 
   8   1   2       43.51       37.82     10.58 o 
   9   1   2       16.34       -9.28     11.90 o 
  -9   2   2        1.52        4.44      8.66 o 
  -8   2   2       19.44       25.90      8.34 o 
  -7   2   2      115.32      128.20     11.46 o 
  -6   2   2      391.04      342.83     16.31 o 
  -5   2   2        2.36        9.23      4.03 o 
  -4   2   2      939.67      910.85     14.87 o 
  -3   2   2     1519.55     1509.76     16.99 o 
  -2   2   2       39.10       41.55      2.99 o 
  -1   2   2     2912.13     2909.73     25.31 o 
   0   2   2      574.16      620.07      9.56 o 
   1   2   2     4789.98     4797.93     35.88 o 
   2   2   2      456.22      428.41      8.57 o 
   3   2   2      907.48      902.87     14.28 o 
   4   2   2       55.71       59.32      5.36 o 
   5   2   2      179.97      168.29      9.28 o 
   6   2   2       54.65       67.68      7.46 o 
   7   2   2      132.75      127.82     14.49 o 
   8   2   2        3.35        9.68     10.38 o 
  -9   3   2      129.72      151.76     19.84 o 
  -8   3   2      129.30      135.21     13.01 o 
  -7   3   2      274.25      266.54     21.10 o 
  -6   3   2        8.39        9.47      5.84 o 
  -5   3   2     2064.13     1978.93     25.59 o 
  -4   3   2     3257.57     3389.43     28.05 o 
  -3   3   2     5584.70     5516.73     41.55 o 
  -2   3   2     2909.15     2969.60     29.24 o 
  -1   3   2     3412.80     3268.79     24.52 o 
   0   3   2        0.46        2.10      1.66 o 
   1   3   2     2039.05     1996.46     17.81 o 
   2   3   2     1181.75     1163.09     14.35 o 
   3   3   2     2393.69     2326.89     24.37 o 
   4   3   2       92.65       99.70      6.82 o 
   5   3   2      339.38      338.23     11.38 o 
   6   3   2      221.39      238.49     11.68 o 
   7   3   2      105.51      108.34     10.81 o 
   8   3   2      401.13      373.95     21.00 o 
  -9   4   2        6.67        5.23      8.37 o 
  -8   4   2       84.69       80.10     10.89 o 
  -7   4   2       35.26       32.87      7.74 o 
  -6   4   2        5.31       15.38      5.91 o 
  -5   4   2       46.13       55.04      6.15 o 
  -4   4   2    11359.04    11178.69     72.65 o 
  -3   4   2       14.42       23.09      2.47 o 
  -2   4   2     1884.42     1766.88     17.55 o 
  -1   4   2      267.52      283.02      5.68 o 
   0   4   2      165.93      157.88      5.08 o 
   1   4   2     1273.14     1354.30     16.91 o 
   2   4   2       87.80      115.60      4.85 o 
   3   4   2      108.30      117.17      5.90 o 
   4   4   2     1923.32     2002.41     24.67 o 
   5   4   2      152.97      175.89      9.09 o 
   6   4   2        5.58       10.06      5.74 o 
   7   4   2       20.94       16.04      6.75 o 
   8   4   2       31.57       21.57      9.24 o 
  -9   5   2       51.02       57.06     11.15 o 
  -8   5   2        0.63       -7.92      6.63 o 
  -7   5   2      103.86      122.24     11.35 o 
  -6   5   2      147.13      142.08     11.25 o 
  -5   5   2      811.04      827.85     16.24 o 
  -4   5   2     3612.65     3811.14     35.51 o 
  -3   5   2        4.39        6.73      3.03 o 
  -2   5   2      182.13      185.13      4.54 o 
  -1   5   2     1102.49     1057.64     11.74 o 
   0   5   2      294.32      298.58      8.14 o 
   1   5   2     4399.47     4437.29     36.57 o 
   2   5   2       15.62       24.43      2.87 o 
   3   5   2        7.57       10.86      3.68 o 
   4   5   2      893.47      902.78     17.46 o 
   5   5   2      178.48      185.00     11.96 o 
   6   5   2       22.28       16.09      5.99 o 
   7   5   2        3.59        6.19      6.57 o 
   8   5   2       38.01       64.19     11.52 o 
  -9   6   2       26.01       23.25      9.10 o 
  -8   6   2      101.88      137.68     12.98 o 
  -7   6   2      190.06      177.11     12.74 o 
  -6   6   2     1783.41     1770.04     31.19 o 
  -5   6   2       43.52       77.05      6.51 o 
  -4   6   2     2182.32     2087.98     21.01 o 
  -3   6   2      878.14      977.97     11.97 o 
  -2   6   2     2959.31     2822.05     30.98 o 
  -1   6   2     1285.52     1372.33     13.96 o 
   0   6   2     5196.56     5096.70     42.75 o 
   1   6   2      118.41      145.79      9.14 o 
   2   6   2      604.67      560.73      9.60 o 
   3   6   2      470.81      476.02     11.45 o 
   4   6   2      862.88      785.71     14.99 o 
   5   6   2       32.76       46.86      5.87 o 
   6   6   2      918.38      863.75     21.66 o 
   7   6   2      267.02      275.53     28.84 o 
   8   6   2        3.36        4.57      8.07 o 
  -9   7   2       36.93       36.28     11.28 o 
  -8   7   2       52.44       55.63      9.90 o 
  -7   7   2      140.20      131.59     11.46 o 
  -6   7   2      288.60      325.35     14.66 o 
  -5   7   2      874.91      872.97     16.97 o 
  -4   7   2     8230.44     8352.46     59.85 o 
  -3   7   2     2696.45     2520.30     23.03 o 
  -2   7   2        4.05        3.96      2.01 o 
  -1   7   2      128.19      112.27      3.98 o 
   0   7   2      816.81      776.67     14.17 o 
   1   7   2        1.15        2.90      2.20 o 
   2   7   2      526.71      449.53      8.54 o 
   3   7   2      247.35      201.42      8.63 o 
   4   7   2       55.37       40.61      4.93 o 
   5   7   2      150.27      162.63     10.45 o 
   6   7   2       74.12       85.41      9.32 o 
   7   7   2      117.41      126.09     11.62 o 
   8   7   2      116.77       88.64     14.09 o 
  -9   8   2        0.02       -2.45      8.89 o 
  -8   8   2       26.70       24.36      9.55 o 
  -7   8   2        1.35        1.52      5.86 o 
  -6   8   2     1009.02      999.19     28.05 o 
  -5   8   2      414.63      431.90     12.32 o 
  -4   8   2     2108.00     2319.66     23.00 o 
  -3   8   2      216.92      238.72      9.01 o 
  -2   8   2      290.93      236.87      5.90 o 
  -1   8   2      112.08      107.46      6.79 o 
   0   8   2    11221.20    11423.78     91.59 o 
   1   8   2      131.93      117.36      8.88 o 
   2   8   2      157.15      169.57     15.98 o 
   3   8   2       59.69       60.16      5.81 o 
   4   8   2      230.54      247.30      9.11 o 
   5   8   2        0.24        3.86      4.86 o 
   6   8   2      719.03      774.88     20.89 o 
   7   8   2       54.56       40.39      8.70 o 
   8   8   2        8.65       20.14      9.58 o 
  -9   9   2       87.41       95.97     15.53 o 
  -8   9   2       22.22       28.84     10.27 o 
  -7   9   2      194.65      201.77     14.11 o 
  -6   9   2      397.81      393.87     16.31 o 
  -5   9   2     1186.75     1153.20     25.98 o 
  -4   9   2      127.50      121.61      5.83 o 
  -3   9   2     4993.20     4832.71     35.35 o 
  -2   9   2        4.57        5.90      1.90 o 
  -1   9   2     3149.64     2913.67     28.87 o 
   0   9   2       84.90       83.63      3.67 o 
   1   9   2       15.94       -0.08      2.37 o 
   2   9   2      576.08      497.16     16.46 o 
   3   9   2      932.36      929.20     14.70 o 
   4   9   2      834.99      759.00     17.50 o 
   5   9   2     2244.75     2270.97     33.70 o 
   6   9   2      665.92      733.85     21.44 o 
   7   9   2       31.31       35.16      8.60 o 
   8   9   2       68.80       86.22     16.70 o 
  -9  10   2       53.51       43.61     12.58 o 
  -8  10   2       75.65       73.67     14.54 o 
  -7  10   2       14.87       29.61      9.40 o 
  -6  10   2      352.30      391.69     15.26 o 
  -5  10   2      468.49      452.65     12.71 o 
  -4  10   2       14.34       15.96      3.41 o 
  -3  10   2      701.34      706.72     12.50 o 
  -2  10   2     1336.93     1319.40     26.09 o 
  -1  10   2        0.32        3.30      2.46 o 
   0  10   2       10.47        2.31      1.61 o 
   1  10   2      431.10      452.89     10.33 o 
   2  10   2        1.48       10.69      3.65 o 
   3  10   2      340.99      335.77      9.01 o 
   4  10   2     1104.98     1109.68     21.37 o 
   5  10   2       11.24       24.50      6.02 o 
   6  10   2      996.72     1013.24     24.08 o 
   7  10   2      176.25      212.34     22.44 o 
   8  10   2        6.42       -2.04      8.82 o 
  -9  11   2        0.63       -0.84      9.09 o 
  -8  11   2        0.48       10.09      8.50 o 
  -7  11   2       12.27        5.61      7.58 o 
  -6  11   2       56.95       78.02     10.91 o 
  -5  11   2      276.42      267.50     13.15 o 
  -4  11   2      133.95      146.95      6.52 o 
  -3  11   2     1254.22     1267.89     15.35 o 
  -2  11   2      578.99      615.79     14.65 o 
  -1  11   2      996.99      898.32     15.23 o 
   0  11   2      554.02      649.70      9.55 o 
   1  11   2     1001.87      955.01     15.39 o 
   2  11   2     3525.85     3786.36     36.44 o 
   3  11   2        4.89        4.12      3.83 o 
   4  11   2       79.59       70.91      7.25 o 
   5  11   2       15.06       21.86      6.27 o 
   6  11   2     1039.41     1036.71     24.59 o 
   7  11   2       41.60       47.33      9.23 o 
   8  11   2        5.60       -2.35      9.30 o 
  -9  12   2       11.36       -4.20      9.46 o 
  -8  12   2       91.31       98.62     16.55 o 
  -7  12   2        0.08       -9.09      6.14 o 
  -6  12   2      690.97      686.26     20.97 o 
  -5  12   2       54.21       56.79      7.45 o 
  -4  12   2     1491.26     1480.72     21.42 o 
  -3  12   2        8.87       14.70      2.91 o 
  -2  12   2     7405.88     7309.03     74.03 o 
  -1  12   2      186.00      188.23      9.59 o 
   0  12   2     2117.47     1838.50     18.84 o 
   1  12   2     1222.52     1272.59     20.98 o 
   2  12   2       11.42       44.01      3.96 o 
   3  12   2     1920.17     1917.12     27.05 o 
   4  12   2      458.05      435.16     13.87 o 
   5  12   2     1890.24     1905.42     38.38 o 
   6  12   2      354.53      362.10     15.99 o 
   7  12   2        0.58        3.02      6.83 o 
   8  12   2       41.03       48.89     12.13 o 
  -9  13   2       24.76       25.08     13.84 o 
  -8  13   2       52.43       66.72     12.67 o 
  -7  13   2      257.70      292.47     29.99 o 
  -6  13   2      123.57      152.38     11.64 o 
  -5  13   2       41.39       46.43      7.39 o 
  -4  13   2      347.95      372.70     11.06 o 
  -3  13   2     1485.55     1462.24     20.61 o 
  -2  13   2      102.53      147.31      9.85 o 
  -1  13   2      460.87      445.84     11.40 o 
   0  13   2      442.91      541.08     10.37 o 
   1  13   2       71.88       77.74      5.63 o 
   2  13   2       66.31       71.05      6.02 o 
   3  13   2      994.77     1057.27     33.02 o 
   4  13   2      441.98      438.68     14.12 o 
   5  13   2     1465.62     1427.24     30.87 o 
   6  13   2      193.27      217.07     16.13 o 
   7  13   2      111.75      103.19     11.59 o 
   8  13   2       25.41       24.52     12.13 o 
  -9  14   2        0.72        4.59     11.62 o 
  -8  14   2       11.13       25.30     11.14 o 
  -7  14   2        0.40        6.26      9.50 o 
  -6  14   2       65.88       84.88      9.77 o 
  -5  14   2       81.83       71.46      8.54 o 
  -4  14   2      130.21      141.58      8.48 o 
  -3  14   2        2.58        9.02      3.66 o 
  -2  14   2      183.44      184.59      9.09 o 
  -1  14   2       71.34      103.11      8.73 o 
   0  14   2     2436.25     2439.87     22.73 o 
   1  14   2      343.40      350.79     10.63 o 
   2  14   2      394.24      433.18     11.96 o 
   3  14   2      586.22      603.35     15.08 o 
   4  14   2        3.95        2.58      6.19 o 
   5  14   2      419.01      452.68     17.66 o 
   6  14   2       18.92       35.83      8.04 o 
   7  14   2        0.09       -0.32      8.95 o 
   8  14   2        0.27       -6.22     15.49 o 
  -9  15   2       82.55       96.11     20.37 o 
  -8  15   2       77.91       77.85     14.05 o 
  -7  15   2       54.90       70.57     12.73 o 
  -6  15   2       13.89       10.13      6.37 o 
  -5  15   2      651.88      667.73     19.28 o 
  -4  15   2       16.89       22.19      4.80 o 
  -3  15   2     3578.45     3289.14     38.52 o 
  -2  15   2      635.42      691.56     15.71 o 
  -1  15   2     2595.04     2528.59     31.56 o 
   0  15   2      117.67      147.30      5.68 o 
   1  15   2     3373.54     3453.02     34.95 o 
   2  15   2     2447.34     2534.29     30.73 o 
   3  15   2     1733.50     1721.38     26.11 o 
   4  15   2       88.78       88.64      8.30 o 
   5  15   2        3.56       10.60      6.10 o 
   6  15   2       68.26       82.09     11.43 o 
   7  15   2       16.27       25.47     11.71 o 
   8  15   2        2.18        1.20     10.86 o 
  -8  16   2      155.18      145.19     24.59 o 
  -7  16   2       22.18       33.66     10.73 o 
  -6  16   2      128.88      143.04     19.31 o 
  -5  16   2        1.05       -3.71      4.93 o 
  -4  16   2      520.46      532.04     14.03 o 
  -3  16   2      101.62      109.92      8.83 o 
  -2  16   2     2646.33     2807.98     34.70 o 
  -1  16   2       33.91       37.44      5.38 o 
   0  16   2      444.24      476.44     15.59 o 
   1  16   2       76.93       86.79      6.26 o 
   2  16   2      707.25      716.64     19.98 o 
   3  16   2      189.98      192.81     11.03 o 
   4  16   2      113.13      104.85      9.35 o 
   5  16   2      240.90      228.65     24.71 o 
   6  16   2       16.36       14.54     13.32 o 
   7  16   2        3.22       -0.16      9.86 o 
   8  16   2        5.91        9.13     11.25 o 
  -8  17   2        7.47       -3.50     12.38 o 
  -7  17   2        9.73        5.51      8.33 o 
  -6  17   2        9.03        5.42      6.19 o 
  -5  17   2      142.71      157.07     11.52 o 
  -4  17   2        0.01        1.19      4.20 o 
  -3  17   2      103.95       95.10      8.06 o 
  -2  17   2     1101.42     1169.29     21.76 o 
  -1  17   2      218.55      246.00     10.76 o 
   0  17   2        4.85        7.29      3.62 o 
   1  17   2      216.92      248.93     10.50 o 
   2  17   2       30.74       36.69      5.52 o 
   3  17   2       56.48       62.74      7.06 o 
   4  17   2       37.56       41.87      6.95 o 
   5  17   2        3.00       -3.59      8.19 o 
   6  17   2        7.80       -2.83      6.90 o 
   7  17   2       15.70        6.77     10.81 o 
  -8  18   2       10.16       46.70     16.79 o 
  -7  18   2        0.07       -0.94      8.76 o 
  -6  18   2      298.91      285.93     16.32 o 
  -5  18   2       43.34       41.21      8.12 o 
  -4  18   2      361.14      340.05     20.12 o 
  -3  18   2        3.44        8.42      5.11 o 
  -2  18   2     1840.72     1727.09     27.69 o 
  -1  18   2       40.64       36.52      6.06 o 
   0  18   2     2822.86     2794.44     32.13 o 
   1  18   2       67.17       90.19      8.36 o 
   2  18   2     2195.62     2254.93     34.82 o 
   3  18   2      134.50      146.15     11.57 o 
   4  18   2      180.18      205.67     15.38 o 
   5  18   2      125.66      110.00     11.60 o 
   6  18   2      113.82      110.32     13.65 o 
   7  18   2       38.17       52.15     14.39 o 
  -8  19   2        1.68        4.04     12.07 o 
  -7  19   2       39.20       61.50     12.71 o 
  -6  19   2       10.51       10.51      6.94 o 
  -5  19   2       86.19       87.21     10.92 o 
  -4  19   2       43.15       44.93      6.73 o 
  -3  19   2      503.02      488.92     15.64 o 
  -2  19   2     3537.13     3553.18     42.86 o 
  -1  19   2      482.71      454.15     14.14 o 
   0  19   2       20.51       32.31      6.74 o 
   1  19   2      542.28      480.41     15.51 o 
   2  19   2      196.46      222.54     12.94 o 
   3  19   2      961.79      932.89     23.05 o 
   4  19   2      153.47      174.50     12.92 o 
   5  19   2       50.90       51.63      9.39 o 
   6  19   2        1.58        0.46      7.13 o 
   7  19   2        0.40       -1.31     10.36 o 
  -8  20   2       11.34       19.04     14.31 o 
  -7  20   2       35.73       35.87     14.29 o 
  -6  20   2       47.73       36.77      8.90 o 
  -5  20   2        9.71       10.54      6.60 o 
  -4  20   2      202.45      193.80     10.78 o 
  -3  20   2      104.74      125.07     10.14 o 
  -2  20   2       81.90       99.69      8.85 o 
  -1  20   2      288.37      299.11     12.20 o 
   0  20   2      102.29      107.83      9.20 o 
   1  20   2       31.64       41.18      7.19 o 
   2  20   2       12.51       16.17      8.47 o 
   3  20   2        4.83        4.00      5.84 o 
   4  20   2        3.12        6.25      6.23 o 
   5  20   2       46.24       54.23     10.03 o 
   6  20   2        1.78        0.22      7.20 o 
   7  20   2       41.82       57.95     14.85 o 
  -8  21   2        6.72       16.36     14.51 o 
  -7  21   2      157.42      174.02     31.13 o 
  -6  21   2        5.10       -0.17      6.98 o 
  -5  21   2      104.83      110.54     11.53 o 
  -4  21   2       45.00       48.87      7.32 o 
  -3  21   2      219.83      236.23     12.78 o 
  -2  21   2      420.10      434.55     15.16 o 
  -1  21   2      464.02      474.82     15.29 o 
   0  21   2      982.55      949.78     22.90 o 
   1  21   2      829.94      811.43     54.28 o 
   2  21   2      273.58      258.46     32.22 o 
   3  21   2      951.64      889.84     28.18 o 
   4  21   2      129.95      124.28     11.48 o 
   5  21   2      196.79      178.81     14.30 o 
   6  21   2      140.44      157.97     14.69 o 
   7  21   2      109.15      135.75     18.79 o 
  -8  22   2       12.59       26.50     14.95 o 
  -7  22   2        0.07       -1.29     12.34 o 
  -6  22   2       40.54       28.44      8.79 o 
  -5  22   2        0.00        0.35      6.44 o 
  -4  22   2      241.45      256.70     21.70 o 
  -3  22   2       42.12       30.64      7.12 o 
  -2  22   2     1756.84     1759.92     30.71 o 
  -1  22   2      117.44      115.22     11.62 o 
   0  22   2      182.94      174.19     11.65 o 
   1  22   2        0.13        6.59      6.47 o 
   2  22   2      886.66      818.92     33.47 o 
   3  22   2       10.78       22.06      8.74 o 
   4  22   2      238.87      235.66     24.90 o 
   5  22   2       86.98       94.76     11.77 o 
   6  22   2       51.41       40.05     14.03 o 
   7  22   2       34.04       41.71     13.31 o 
  -7  23   2       20.03       43.20     16.30 o 
  -6  23   2       29.39       23.38     10.76 o 
  -5  23   2        0.15        4.19      6.95 o 
  -4  23   2        0.04       -0.93      6.06 o 
  -3  23   2        3.90       -6.08      6.32 o 
  -2  23   2        0.16       -0.18      5.85 o 
  -1  23   2      144.03      156.02     13.03 o 
   0  23   2     1572.03     1562.20     35.71 o 
   1  23   2      837.53      851.07     27.06 o 
   2  23   2      374.05      440.05     22.10 o 
   3  23   2      100.01       68.97     11.79 o 
   4  23   2       21.59       47.03     11.39 o 
   5  23   2       89.24       90.16     14.15 o 
   6  23   2        3.46       11.05      9.01 o 
  -7  24   2        0.34        8.29     23.29 o 
  -6  24   2      220.50      230.72     33.02 o 
  -5  24   2        7.49       15.58      7.79 o 
  -4  24   2      268.50      261.14     18.22 o 
  -3  24   2       34.82       25.18     11.30 o 
  -2  24   2      198.54      227.14     13.50 o 
  -1  24   2      273.66      240.35     19.56 o 
   0  24   2      680.81      707.45     24.90 o 
   1  24   2      345.04      359.18     19.41 o 
   2  24   2      816.27      790.73     27.31 o 
   3  24   2      102.81      104.24     13.55 o 
   4  24   2       95.28      123.60     15.49 o 
   5  24   2       77.76       60.32     12.91 o 
   6  24   2        9.27       19.01     10.70 o 
  -7  25   2       99.28      130.35     25.60 o 
  -6  25   2        0.28        9.58      9.75 o 
  -5  25   2      151.44      179.61     17.27 o 
  -4  25   2       50.15       57.16      9.78 o 
  -3  25   2      269.41      298.39     19.65 o 
  -2  25   2      237.79      195.00     24.11 o 
  -1  25   2      482.55      537.86     26.89 o 
   0  25   2      251.23      301.84     37.01 o 
   1  25   2      288.97      289.47     18.78 o 
   2  25   2      200.39      197.82     16.76 o 
   3  25   2      121.47      125.38     14.85 o 
   4  25   2      133.92       96.41     14.47 o 
   5  25   2       48.74       50.59     12.72 o 
   6  25   2        5.99        1.89      8.54 o 
  -7  26   2        2.08       -6.58     12.34 o 
  -6  26   2        0.12        3.96     10.63 o 
  -5  26   2      174.63      181.06     17.60 o 
  -4  26   2        8.06       12.22      7.38 o 
  -3  26   2       28.97       29.42      9.73 o 
  -2  26   2       13.49        1.98      9.85 o 
  -1  26   2        3.34        5.30      9.69 o 
   0  26   2     1758.56     1656.87     49.22 o 
   1  26   2       30.71       45.99     11.35 o 
   2  26   2        6.89       20.34      9.67 o 
   3  26   2       24.64       38.54     11.08 o 
   4  26   2        8.82        5.45      9.21 o 
   5  26   2       17.31       19.16     11.05 o 
   6  26   2       10.07       -1.25      8.57 o 
  -6  27   2        0.84        6.33     10.52 o 
  -5  27   2      118.97      139.81     23.49 o 
  -4  27   2       73.19       91.47     14.21 o 
  -3  27   2      376.77      373.74     28.89 o 
  -2  27   2        3.00        4.10     10.60 o 
  -1  27   2      851.91      765.58     68.03 o 
   0  27   2       58.65       93.65     12.90 o 
   1  27   2      998.84      984.16     31.62 o 
   2  27   2       14.20        7.67     10.15 o 
   3  27   2      281.17      295.23     20.95 o 
   4  27   2      153.48      136.10     16.77 o 
   5  27   2        0.31       11.80      9.70 o 
  -6  28   2       41.72       49.66     17.30 o 
  -5  28   2       21.02       16.39     14.17 o 
  -4  28   2      351.98      366.35     28.10 o 
  -3  28   2        5.21      -10.65      9.94 o 
  -2  28   2      321.60      344.29     61.34 o 
  -1  28   2      106.44      121.94     23.52 o 
   0  28   2      723.91      734.70     27.42 o 
   1  28   2      242.36      242.17     18.93 o 
   2  28   2      125.85       99.19     14.14 o 
   3  28   2      233.03      199.67     27.73 o 
   4  28   2       12.12       20.36     10.56 o 
   5  28   2       31.08       23.62     11.52 o 
  -6  29   2       23.62       16.98     15.14 o 
  -5  29   2        0.11       -6.33     12.18 o 
  -4  29   2       61.42       61.00     31.59 o 
  -3  29   2        6.35       11.48     11.50 o 
  -2  29   2        4.80        8.30     14.99 o 
  -1  29   2       23.70       21.50     11.95 o 
   0  29   2        1.83       13.87      8.84 o 
   1  29   2        0.11        3.56      9.09 o 
   2  29   2       60.92       57.79     16.82 o 
   3  29   2       64.63       77.42     14.18 o 
   4  29   2        5.79        8.82      9.94 o 
   5  29   2        0.59       12.02     10.07 o 
  -5  30   2       25.91       19.23     23.29 o 
  -4  30   2      359.04      326.09     40.59 o 
  -3  30   2       36.13       31.07     14.49 o 
  -2  30   2      396.42      309.74     26.09 o 
  -1  30   2       51.86       44.53     15.10 o 
   0  30   2      659.03      587.84     26.22 o 
   1  30   2        4.06       -5.21      8.07 o 
   2  30   2      241.58      293.43     26.00 o 
   3  30   2       71.63       54.10     13.03 o 
   4  30   2       89.03       80.66     15.05 o 
  -5  31   2       29.65        4.28     14.49 o 
  -4  31   2        3.64       19.83     21.68 o 
  -3  31   2      124.29      105.63     19.68 o 
  -2  31   2       15.19       -8.76     11.53 o 
  -1  31   2      440.13      450.72     85.56 o 
   0  31   2        1.59       13.88      9.42 o 
   1  31   2      190.97      181.98     18.52 o 
   2  31   2       17.43       38.79     12.01 o 
   3  31   2       30.92       35.43     12.31 o 
   4  31   2       93.83      129.01     23.67 o 
  -4  32   2       10.42       15.68     23.06 o 
  -3  32   2        6.71       20.08     14.83 o 
  -2  32   2        0.09        6.90     13.30 o 
  -1  32   2      184.47      163.44     21.84 o 
   0  32   2       57.41       48.37     15.37 o 
   1  32   2       29.19       38.14     12.58 o 
   2  32   2        0.46        4.71     10.24 o 
   3  32   2        1.43        2.30     10.44 o 
  -4  33   2       25.44       10.15     21.22 o 
  -3  33   2      188.92      181.38     23.11 o 
  -2  33   2       73.92       81.87     24.45 o 
  -1  33   2      100.14      142.00     21.32 o 
   0  33   2      127.64      154.06     21.69 o 
   1  33   2       62.83       63.11     13.99 o 
   2  33   2        1.75        5.50     10.29 o 
   3  33   2      126.10      134.02     21.25 o 
  -3  34   2        1.02       -6.00     19.37 o 
  -2  34   2       17.36       22.09     15.16 o 
  -1  34   2       48.73       36.37     21.91 o 
   0  34   2       75.12       88.00     18.75 o 
   1  34   2       18.96        8.25     10.37 o 
   2  34   2      104.68       88.21     16.00 o 
  -2  35   2        0.34       -1.71     19.83 o 
  -1  35   2        3.14        2.15     13.18 o 
   0  35   2       18.20        7.22     13.41 o 
   1  35   2        4.73        4.08     10.75 o 
  -1  36   2       11.50        1.99     13.26 o 
   0  36   2      107.60       84.61     19.06 o 
  -9   1   3        4.87       16.88      9.07 o 
  -8   1   3        2.35        4.47      7.19 o 
  -7   1   3       90.33       82.70      9.96 o 
  -6   1   3      594.95      561.36     17.46 o 
  -5   1   3       54.09       63.56      7.14 o 
  -4   1   3     1322.61     1278.65     21.84 o 
  -3   1   3       45.99       42.32      4.77 o 
  -2   1   3      173.16      145.80      7.57 o 
  -1   1   3      558.22      558.90      9.59 o 
   0   1   3     2245.90     2244.30     26.82 o 
   1   1   3     2485.83     2201.37     23.29 o 
   2   1   3    12625.57    13087.10     80.78 o 
   3   1   3      114.61      103.05      6.17 o 
   4   1   3      847.79      820.11     16.13 o 
   5   1   3      126.56      137.55      8.75 o 
   6   1   3        3.51       -3.03      5.20 o 
   7   1   3      261.50      263.25     17.79 o 
   8   1   3        5.88        6.83      8.96 o 
  -9   2   3       86.04      119.64     14.76 o 
  -8   2   3        0.33       -3.59      6.23 o 
  -7   2   3       90.77      107.60     10.98 o 
  -6   2   3      114.66      132.93     10.46 o 
  -5   2   3     1985.70     1935.68     30.07 o 
  -4   2   3       24.74       23.72      3.86 o 
  -3   2   3      546.17      474.43     13.50 o 
  -2   2   3      141.94      140.12      4.93 o 
  -1   2   3      340.18      306.94      7.03 o 
   0   2   3      845.87      873.55     17.71 o 
   1   2   3     6031.54     6052.28     42.60 o 
   2   2   3     2625.12     2711.78     26.26 o 
   3   2   3      523.05      470.46     11.24 o 
   4   2   3      469.95      440.30     11.99 o 
   5   2   3      393.59      328.13     22.44 o 
   6   2   3      298.19      283.82     16.17 o 
   7   2   3       18.87       21.56      8.81 o 
   8   2   3       54.60       57.68     11.84 o 
  -9   3   3        2.62        6.05      8.41 o 
  -8   3   3      324.03      278.37     22.36 o 
  -7   3   3       15.56       26.69      7.12 o 
  -6   3   3      228.43      234.91     12.89 o 
  -5   3   3       13.42       29.98      5.96 o 
  -4   3   3      102.50      117.53      5.89 o 
  -3   3   3       68.81       71.15      5.41 o 
  -2   3   3       49.47       55.73      3.10 o 
  -1   3   3      154.55      156.87      5.21 o 
   0   3   3       38.30       43.88      3.84 o 
   1   3   3     1987.81     2126.81     20.82 o 
   2   3   3     3568.89     4022.66     33.83 o 
   3   3   3        1.84        6.54      3.14 o 
   4   3   3        8.64       12.93      3.86 o 
   5   3   3       57.81       81.66      8.54 o 
   6   3   3        2.79        4.09      5.83 o 
   7   3   3       34.04       24.81      9.16 o 
   8   3   3        1.40       -1.56      8.49 o 
  -9   4   3      119.61      115.71     13.58 o 
  -8   4   3        8.21       24.43      7.93 o 
  -7   4   3      752.46      733.42     21.70 o 
  -6   4   3       17.29       46.23      7.63 o 
  -5   4   3     1482.50     1448.45     41.48 o 
  -4   4   3       92.81      107.14      5.98 o 
  -3   4   3       85.41      100.42      5.71 o 
  -2   4   3     1280.52     1289.42     13.47 o 
  -1   4   3     2013.82     1979.31     19.76 o 
   0   4   3       30.84       19.51      2.32 o 
   1   4   3     1828.41     1787.57     18.41 o 
   2   4   3     3145.77     3225.74     29.12 o 
   3   4   3     1251.07     1218.31     18.05 o 
   4   4   3      222.13      240.78     12.45 o 
   5   4   3     1329.00     1324.26     25.80 o 
   6   4   3      191.17      200.76     12.80 o 
   7   4   3        0.12       -4.00      7.21 o 
   8   4   3       51.44       51.94     11.80 o 
  -9   5   3       33.19       37.98     10.31 o 
  -8   5   3      208.10      214.40     15.03 o 
  -7   5   3        2.21       10.67      6.32 o 
  -6   5   3     2889.29     2710.85     39.64 o 
  -5   5   3     1129.99     1187.47     23.22 o 
  -4   5   3     1497.39     1342.44     18.70 o 
  -3   5   3      747.72      765.19     12.78 o 
  -2   5   3      676.43      621.55      9.13 o 
  -1   5   3     1216.19     1388.11     17.73 o 
   0   5   3     1575.54     1418.03     16.43 o 
   1   5   3     4821.82     5143.33     44.07 o 
   2   5   3     1253.68     1249.51     16.20 o 
   3   5   3      958.26      997.18     16.09 o 
   4   5   3      197.96      188.51     10.41 o 
   5   5   3      228.96      256.47     12.86 o 
   6   5   3       30.86       33.89      9.06 o 
   7   5   3      245.35      226.47     14.66 o 
   8   5   3        2.65       -5.61      8.16 o 
  -9   6   3        0.19       10.05     10.09 o 
  -8   6   3        8.98        8.86      7.39 o 
  -7   6   3       14.12        8.94      6.51 o 
  -6   6   3       25.74       37.03      6.98 o 
  -5   6   3        4.32        8.46      4.57 o 
  -4   6   3      211.41      228.94     11.56 o 
  -3   6   3      751.39      717.95     12.42 o 
  -2   6   3       87.58       89.73      6.94 o 
  -1   6   3      458.13      481.86      8.88 o 
   0   6   3      160.51      183.28      8.07 o 
   1   6   3      615.63      646.26     13.27 o 
   2   6   3      125.77      137.35     16.06 o 
   3   6   3      142.82      143.66     10.63 o 
   4   6   3       84.20       81.37      7.71 o 
   5   6   3        0.17        2.46      4.85 o 
   6   6   3       86.50       82.92      9.76 o 
   7   6   3        2.16       13.05      6.86 o 
   8   6   3        2.59       -9.14      7.90 o 
  -9   7   3        4.76        4.43     12.44 o 
  -8   7   3      138.59      144.36     15.59 o 
  -7   7   3        1.87        5.37      5.92 o 
  -6   7   3       38.34       43.01      7.69 o 
  -5   7   3      490.39      518.01     15.53 o 
  -4   7   3     4429.73     4262.61     59.16 o 
  -3   7   3      141.53      132.94      7.41 o 
  -2   7   3     3736.11     3701.91     30.46 o 
  -1   7   3      115.26      154.94      5.36 o 
   0   7   3     1513.35     1400.76     18.61 o 
   1   7   3     1962.74     1990.60     24.51 o 
   2   7   3     1143.94     1168.27     28.60 o 
   3   7   3      104.05       97.57      7.54 o 
   4   7   3     1017.44     1016.73     21.28 o 
   5   7   3      205.05      212.44     12.32 o 
   6   7   3       20.86       20.86      7.12 o 
   7   7   3      334.36      325.37     17.22 o 
   8   7   3        1.14        1.56      9.97 o 
  -9   8   3      103.29      130.11     16.50 o 
  -8   8   3       54.89       74.91     12.90 o 
  -7   8   3      384.75      403.39     20.31 o 
  -6   8   3     1697.66     1522.91     29.12 o 
  -5   8   3      945.24      940.11     20.68 o 
  -4   8   3      634.42      644.70     13.45 o 
  -3   8   3     1389.60     1336.69     15.32 o 
  -2   8   3       71.39       79.17      4.38 o 
  -1   8   3     1333.80     1122.04     14.32 o 
   0   8   3     2597.32     3020.54     33.27 o 
   1   8   3      260.44      189.41     14.54 o 
   2   8   3      252.74      206.33     15.58 o 
   3   8   3      713.59      729.31     16.72 o 
   4   8   3       32.87       34.79      6.43 o 
   5   8   3      553.23      547.81     24.71 o 
   6   8   3      497.01      489.11     18.09 o 
   7   8   3      166.06      143.06     12.93 o 
   8   8   3      111.23      118.67     18.71 o 
  -9   9   3       29.20       34.70     11.33 o 
  -8   9   3       18.47       17.29      9.67 o 
  -7   9   3       32.82       23.74      9.30 o 
  -6   9   3      391.58      387.86     19.24 o 
  -5   9   3      102.53      102.39      7.23 o 
  -4   9   3       49.82       42.31      5.00 o 
  -3   9   3      264.82      254.56      8.11 o 
  -2   9   3      154.34      185.20      6.62 o 
  -1   9   3     1812.77     1990.64     20.41 o 
   0   9   3      300.16      286.37      8.32 o 
   1   9   3      204.62      223.11      8.51 o 
   2   9   3        4.00        9.63      3.62 o 
   3   9   3      104.88      102.96      7.72 o 
   4   9   3        4.80        9.76      5.12 o 
   5   9   3      848.58      857.78     21.94 o 
   6   9   3        1.08        5.43      6.29 o 
   7   9   3        5.62        3.02      7.27 o 
   8   9   3       10.15        3.18      9.04 o 
  -9  10   3       45.22       38.69     12.05 o 
  -8  10   3       26.24       13.05      9.02 o 
  -7  10   3       61.17       70.27     11.48 o 
  -6  10   3      633.60      614.20     22.72 o 
  -5  10   3     1017.09      929.80     20.83 o 
  -4  10   3       36.96       43.72      5.00 o 
  -3  10   3     1387.84     1353.89     17.88 o 
  -2  10   3       73.70       94.57      6.37 o 
  -1  10   3     2334.44     2135.98     26.96 o 
   0  10   3      438.47      441.35     10.39 o 
   1  10   3      821.94      838.13     17.35 o 
   2  10   3      718.43      653.71     15.15 o 
   3  10   3      571.63      585.60     15.37 o 
   4  10   3     2184.78     2057.61     31.63 o 
   5  10   3      396.33      385.48     15.52 o 
   6  10   3       37.97       42.53      8.69 o 
   7  10   3        0.23        3.81      6.70 o 
   8  10   3        8.52       10.23      9.24 o 
  -9  11   3       34.16       44.46     19.50 o 
  -8  11   3      216.88      207.33     23.32 o 
  -7  11   3        0.26        5.40      7.53 o 
  -6  11   3      179.95      160.55     23.69 o 
  -5  11   3      124.58      125.95     12.92 o 
  -4  11   3     1535.07     1441.61     24.79 o 
  -3  11   3        1.02        2.02      2.35 o 
  -2  11   3     2491.05     2309.45     23.07 o 
  -1  11   3       18.13       24.54      2.92 o 
   0  11   3      255.41      412.48     10.12 o 
   1  11   3      240.06      204.59     15.92 o 
   2  11   3     2016.43     1926.92     27.02 o 
   3  11   3      129.07      130.36      8.65 o 
   4  11   3     2475.23     2463.93     38.93 o 
   5  11   3      220.89      232.51     13.17 o 
   6  11   3       90.38      106.48     16.88 o 
   7  11   3       48.19       49.26     10.04 o 
   8  11   3       35.57       42.43     12.28 o 
  -9  12   3       38.75       30.39     11.25 o 
  -8  12   3       90.94       71.37     13.23 o 
  -7  12   3        0.35       16.94      8.51 o 
  -6  12   3      772.77      732.96     36.00 o 
  -5  12   3      162.66      160.13     10.57 o 
  -4  12   3       24.70       29.01      5.71 o 
  -3  12   3      183.02      207.20     10.94 o 
  -2  12   3       14.31       12.82      3.64 o 
  -1  12   3     1223.99     1189.13     15.12 o 
   0  12   3      458.53      544.54     13.30 o 
   1  12   3      124.14      116.66      7.04 o 
   2  12   3       10.28        7.63      5.59 o 
   3  12   3     1497.36     1461.07     24.99 o 
   4  12   3      141.63      154.45     10.63 o 
   5  12   3       82.63       97.91     10.05 o 
   6  12   3       27.57       30.36      8.03 o 
   7  12   3        4.67        8.90      7.96 o 
   8  12   3        0.24       -2.89      9.56 o 
  -9  13   3        8.18        6.33     10.07 o 
  -8  13   3       91.09       99.68     14.45 o 
  -7  13   3      146.70      125.61     14.55 o 
  -6  13   3      338.48      334.48     43.90 o 
  -5  13   3        3.64        7.41      5.58 o 
  -4  13   3     1793.13     1744.38     28.54 o 
  -3  13   3       31.05       27.98      5.24 o 
  -2  13   3     2369.01     2241.70     28.63 o 
  -1  13   3       35.28       51.60      3.76 o 
   0  13   3     2744.66     2688.84     24.50 o 
   1  13   3     1066.51     1034.69     18.10 o 
   2  13   3       22.88       27.25      5.54 o 
   3  13   3     1966.24     1860.00     42.87 o 
   4  13   3        3.76       19.39      6.06 o 
   5  13   3        0.79       -4.69      5.20 o 
   6  13   3       94.48       81.05     11.24 o 
   7  13   3      402.79      439.28     52.33 o 
  -9  14   3       62.17       69.37     13.87 o 
  -8  14   3        7.90       -4.60      9.27 o 
  -7  14   3      109.04      154.84     15.98 o 
  -6  14   3      211.16      185.83     18.49 o 
  -5  14   3      585.89      583.28     22.24 o 
  -4  14   3      219.46      235.77     11.64 o 
  -3  14   3     2408.22     2356.65     36.08 o 
  -2  14   3       16.94       10.44      3.85 o 
  -1  14   3     2890.28     2963.01     34.06 o 
   0  14   3     1253.90     1328.52     19.34 o 
   1  14   3     1334.03     1386.99     21.47 o 
   2  14   3      552.55      517.42     14.08 o 
   3  14   3     1525.24     1501.84     32.22 o 
   4  14   3     2070.26     2108.47     42.91 o 
   5  14   3       42.90       30.61      7.48 o 
   6  14   3        1.80       -5.07      6.29 o 
   7  14   3      127.28      157.86     13.97 o 
  -9  15   3        3.33        6.88      9.77 o 
  -8  15   3      130.86      134.25     16.78 o 
  -7  15   3       18.55       16.32      9.25 o 
  -6  15   3        0.78       -1.92      6.98 o 
  -5  15   3        1.62        6.90      5.57 o 
  -4  15   3      131.04      132.86      9.87 o 
  -3  15   3        7.34       11.63      4.27 o 
  -2  15   3        1.12       -0.99      3.52 o 
  -1  15   3      597.07      648.69     15.12 o 
   0  15   3      236.19      229.59     14.05 o 
   1  15   3       40.31       40.40      5.26 o 
   2  15   3      623.43      661.24     20.86 o 
   3  15   3      340.10      364.02     13.42 o 
   4  15   3      770.37      744.64     22.10 o 
   5  15   3      150.44      172.80     14.85 o 
   6  15   3       19.70        7.28      6.50 o 
   7  15   3       52.26       72.68     12.67 o 
  -8  16   3       22.09       18.66     14.41 o 
  -7  16   3      160.80      167.20     16.61 o 
  -6  16   3        6.83        9.40      9.42 o 
  -5  16   3      740.61      761.55     25.23 o 
  -4  16   3      710.44      750.63     19.60 o 
  -3  16   3      403.82      379.78     13.04 o 
  -2  16   3        3.66        1.80      4.26 o 
  -1  16   3     1876.36     1831.73     30.64 o 
   0  16   3      107.21      103.60      9.19 o 
   1  16   3      654.12      654.33     17.73 o 
   2  16   3        1.20       -5.17      3.66 o 
   3  16   3      679.38      697.75     17.83 o 
   4  16   3       60.70       78.64      9.89 o 
   5  16   3      108.80      122.71     12.55 o 
   6  16   3       25.20       22.29     10.03 o 
   7  16   3      216.06      213.91     31.07 o 
  -8  17   3      130.39      151.44     17.85 o 
  -7  17   3       18.55       21.45     12.23 o 
  -6  17   3      356.69      382.30     29.77 o 
  -5  17   3        0.00        3.46      5.81 o 
  -4  17   3     2051.44     2137.47     34.41 o 
  -3  17   3       62.43       63.42      7.26 o 
  -2  17   3     2319.17     2371.70     32.63 o 
  -1  17   3      175.86      183.33      9.76 o 
   0  17   3     1269.19     1297.55     27.03 o 
   1  17   3      806.55      812.52     20.55 o 
   2  17   3      857.85      907.95     19.38 o 
   3  17   3     1839.93     1747.37     28.64 o 
   4  17   3       89.81      112.97     10.03 o 
   5  17   3       94.61       94.55     10.31 o 
   6  17   3        5.46       10.59     10.34 o 
   7  17   3      384.72      406.82     36.20 o 
  -8  18   3       12.12       17.37     11.05 o 
  -7  18   3       15.81       21.44     10.56 o 
  -6  18   3        5.32        2.49      7.64 o 
  -5  18   3       68.19       51.10      8.90 o 
  -4  18   3     1023.95     1066.62     24.34 o 
  -3  18   3      127.80      115.92     12.05 o 
  -2  18   3     1108.99     1042.62     21.60 o 
  -1  18   3        0.10       -6.78      4.52 o 
   0  18   3      147.54      167.91     10.72 o 
   1  18   3      263.74      267.74     16.18 o 
   2  18   3      103.74      109.09     11.98 o 
   3  18   3      411.77      392.75     14.35 o 
   4  18   3       16.56       23.76      6.90 o 
   5  18   3       31.69       31.95      9.03 o 
   6  18   3       70.90       75.41     12.18 o 
   7  18   3       12.88       22.51     12.01 o 
  -8  19   3       67.25       65.57     14.30 o 
  -7  19   3        5.18      -11.85      8.23 o 
  -6  19   3      137.13      187.18     16.65 o 
  -5  19   3       14.75       11.57      8.79 o 
  -4  19   3      267.94      281.04     21.97 o 
  -3  19   3      217.95      191.19     11.44 o 
  -2  19   3       34.22       35.95      6.47 o 
  -1  19   3      627.67      614.11     23.42 o 
   0  19   3      293.87      296.06     28.56 o 
   1  19   3      276.07      286.99     14.31 o 
   2  19   3      590.78      652.01     20.22 o 
   3  19   3       52.56       39.19      6.87 o 
   4  19   3      360.74      372.40     26.76 o 
   5  19   3       36.10       41.05      9.40 o 
   6  19   3       84.70       92.39     13.15 o 
   7  19   3        2.50       10.00      9.13 o 
  -8  20   3        0.03        6.17     11.09 o 
  -7  20   3      206.01      250.68     20.60 o 
  -6  20   3        1.11       -2.96      7.76 o 
  -5  20   3      163.57      190.76     13.76 o 
  -4  20   3       67.48       57.82     12.32 o 
  -3  20   3      589.36      576.73     17.49 o 
  -2  20   3       37.19       37.02      7.29 o 
  -1  20   3      114.58      148.61     19.81 o 
   0  20   3      553.40      572.94     18.03 o 
   1  20   3      838.79      831.86     22.14 o 
   2  20   3       16.64       14.56      6.49 o 
   3  20   3      655.52      641.63     43.72 o 
   4  20   3       38.20       39.59      8.54 o 
   5  20   3      105.26       85.20     11.89 o 
   6  20   3       24.00       30.46      9.84 o 
  -8  21   3       15.33       17.50     13.30 o 
  -7  21   3        1.52       11.42      9.90 o 
  -6  21   3       12.56       14.09      9.29 o 
  -5  21   3        2.01        7.98      6.55 o 
  -4  21   3      174.18      162.84     12.13 o 
  -3  21   3       43.05       45.64      7.81 o 
  -2  21   3       53.49       52.30      9.43 o 
  -1  21   3        1.94        0.51      6.26 o 
   0  21   3       60.02       53.75      8.29 o 
   1  21   3       29.64       25.95      6.92 o 
   2  21   3       14.11       10.83      6.78 o 
   3  21   3       74.67       83.98     12.32 o 
   4  21   3       41.12       35.71     10.31 o 
   5  21   3       17.09       17.31     10.11 o 
   6  21   3        1.54        5.11      8.76 o 
  -7  22   3      136.27      136.80     17.48 o 
  -6  22   3       27.13       34.62     11.00 o 
  -5  22   3       88.07      103.36     11.69 o 
  -4  22   3      817.54      753.32     23.86 o 
  -3  22   3      441.09      424.52     16.12 o 
  -2  22   3     2172.16     2207.13     68.08 o 
  -1  22   3     1141.08     1159.23     29.82 o 
   0  22   3      446.52      430.04     16.65 o 
   1  22   3      259.45      262.37     14.92 o 
   2  22   3       11.20       11.60      8.16 o 
   3  22   3      119.01      146.92     15.21 o 
   4  22   3       98.52       85.03     13.56 o 
   5  22   3       70.44       76.76     17.44 o 
   6  22   3      129.91      151.63     18.45 o 
  -7  23   3        7.91        8.91     10.09 o 
  -6  23   3      270.04      221.71     18.59 o 
  -5  23   3       35.65       34.32      8.96 o 
  -4  23   3      121.92      148.80     12.53 o 
  -3  23   3       37.07       56.42      8.60 o 
  -2  23   3       93.92      129.99     13.20 o 
  -1  23   3      791.56      811.80     36.53 o 
   0  23   3      305.35      323.28     16.20 o 
   1  23   3      108.11      105.64     16.96 o 
   2  23   3      327.88      341.35     20.45 o 
   3  23   3      113.82      112.14     20.53 o 
   4  23   3      282.10      247.58     19.55 o 
   5  23   3       98.52      113.00     16.20 o 
   6  23   3       28.78       12.37     28.29 o 
  -7  24   3       10.81       30.92     15.47 o 
  -6  24   3       13.28       33.74     11.33 o 
  -5  24   3        0.77        8.14      7.64 o 
  -4  24   3        7.69       11.53      7.00 o 
  -3  24   3      301.16      299.79     18.30 o 
  -2  24   3       85.82       86.52     11.80 o 
  -1  24   3       51.82       64.05     10.91 o 
   0  24   3       40.91       28.11      8.95 o 
   1  24   3       15.15        7.23      7.61 o 
   2  24   3        3.46       -1.01      7.34 o 
   3  24   3      243.65      200.00     17.76 o 
   4  24   3        9.65       13.60      9.10 o 
   5  24   3        1.54       18.22      9.18 o 
   6  24   3        6.27       17.86     11.93 o 
  -7  25   3        9.97       12.45     13.32 o 
  -6  25   3      180.86      221.30     19.87 o 
  -5  25   3      109.96      100.02     12.69 o 
  -4  25   3      161.31      169.23     13.59 o 
  -3  25   3      138.29      135.18     18.05 o 
  -2  25   3      952.50      904.63     53.09 o 
  -1  25   3      207.51      198.42     19.08 o 
   0  25   3       73.22       84.30     14.43 o 
   1  25   3      353.80      307.17     43.49 o 
   2  25   3      136.80      143.55     15.41 o 
   3  25   3      121.82      142.25     16.05 o 
   4  25   3        4.99       -2.01      8.24 o 
   5  25   3      244.39      265.23     21.82 o 
  -7  26   3      124.36      174.23     43.36 o 
  -6  26   3       37.72       63.96     19.37 o 
  -5  26   3      235.87      255.59     17.40 o 
  -4  26   3       15.75       27.30     10.20 o 
  -3  26   3      933.12      973.85     73.34 o 
  -2  26   3      222.34      254.60     21.54 o 
  -1  26   3     1126.83     1034.09     53.04 o 
   0  26   3      469.67      406.90     26.66 o 
   1  26   3      310.63      329.52     20.96 o 
   2  26   3      182.78      178.18     32.25 o 
   3  26   3       23.38       24.79     10.42 o 
   4  26   3       29.42       30.41     10.77 o 
   5  26   3        0.49       19.22     10.27 o 
  -6  27   3       20.47        6.95     13.59 o 
  -5  27   3       10.44       -2.39      7.86 o 
  -4  27   3      121.92      104.80     15.13 o 
  -3  27   3        3.30       33.21     20.29 o 
  -2  27   3      212.19      226.84     51.89 o 
  -1  27   3       43.22       61.01     30.21 o 
   0  27   3      218.64      171.94     26.83 o 
   1  27   3        6.60        5.24      8.40 o 
   2  27   3       10.48       14.33      8.96 o 
   3  27   3       23.05       29.09     10.90 o 
   4  27   3        6.71        6.45      8.97 o 
   5  27   3       89.59       92.99     26.46 o 
  -6  28   3        6.31       37.33     27.67 o 
  -5  28   3       51.48       50.35     12.92 o 
  -4  28   3       24.21       24.52     16.14 o 
  -3  28   3       91.81      131.45     26.75 o 
  -2  28   3        9.23       37.23     14.53 o 
  -1  28   3      239.43      263.84     23.48 o 
   0  28   3        1.50       -8.64      7.71 o 
   1  28   3      208.88      193.35     18.72 o 
   2  28   3        1.22       -3.75      8.13 o 
   3  28   3       34.98       26.15     11.39 o 
   4  28   3       79.90       69.70     14.31 o 
  -6  29   3      224.19      254.60     38.74 o 
  -5  29   3        4.22        2.31     18.45 o 
  -4  29   3      192.65      166.35     21.36 o 
  -3  29   3       12.58      -11.07     16.14 o 
  -2  29   3      895.28      929.29     37.79 o 
  -1  29   3      111.30      109.33     17.72 o 
   0  29   3      242.40      238.43     19.39 o 
   1  29   3       57.75       72.15     13.87 o 
   2  29   3      110.40      105.32     20.80 o 
   3  29   3      119.45      115.68     17.96 o 
   4  29   3        2.63       15.76     10.36 o 
  -5  30   3        6.43       11.99     20.29 o 
  -4  30   3       22.31       18.12     13.81 o 
  -3  30   3       57.11       32.75     23.06 o 
  -2  30   3      117.42      105.11     18.70 o 
  -1  30   3       50.49       65.09     16.47 o 
   0  30   3       82.24       47.16     26.29 o 
   1  30   3       15.22        3.13      9.05 o 
   2  30   3       69.71       57.81     15.15 o 
   3  30   3        0.42       13.41     10.15 o 
   4  30   3        0.10        6.24      9.12 o 
  -5  31   3        0.19       -1.84     19.37 o 
  -4  31   3       33.42       31.91     14.18 o 
  -3  31   3       53.87       61.81     25.83 o 
  -2  31   3      265.28      240.01     24.61 o 
  -1  31   3       12.77       30.44     14.01 o 
   0  31   3       95.18       62.55     15.69 o 
   1  31   3        0.76       -8.44      9.71 o 
   2  31   3       60.87       60.41     13.84 o 
   3  31   3       36.69       21.97     11.86 o 
  -4  32   3        4.72       -2.77     19.37 o 
  -3  32   3      318.08      282.74     38.74 o 
  -2  32   3      135.56      169.51     22.62 o 
  -1  32   3      105.03      161.47     22.44 o 
   0  32   3        1.70        0.45     10.89 o 
   1  32   3       44.92       37.60     14.73 o 
   2  32   3       22.23       24.40     12.23 o 
   3  32   3       51.47       40.93     12.87 o 
  -4  33   3        0.26      -12.45     19.37 o 
  -3  33   3        5.67       14.30     19.37 o 
  -2  33   3       82.90       56.76     17.12 o 
  -1  33   3        9.65        4.05     16.84 o 
   0  33   3       68.10       73.06     31.59 o 
   1  33   3        2.45       -3.17      9.87 o 
   2  33   3        0.06       -5.52      9.57 o 
  -3  34   3       34.72       44.28     24.91 o 
  -2  34   3       31.51       53.89     17.25 o 
  -1  34   3      103.32       58.54     17.58 o 
   0  34   3        1.88        6.29     12.91 o 
   1  34   3       69.01       49.42     16.97 o 
  -2  35   3      180.44      165.58     32.75 o 
  -1  35   3       48.79       44.33     17.93 o 
   0  35   3       88.74       76.36     25.83 o 
  -9   0   4       37.95       36.76     20.52 o 
  -8   0   4       96.64       99.41     21.45 o 
  -7   0   4        8.54        1.78      8.46 o 
  -6   0   4     1081.41     1088.39     41.74 o 
  -5   0   4      187.70      146.84     15.22 o 
  -4   0   4      123.49      101.28     11.25 o 
  -3   0   4       37.32       39.26      7.33 o 
  -2   0   4      163.74      153.90      7.73 o 
  -1   0   4      127.72      160.69     14.20 o 
   0   0   4    10088.98    10824.04    123.81 o 
   1   0   4     4064.46     3968.39     66.30 o 
   2   0   4      138.69      137.40      9.59 o 
   3   0   4     2663.23     2826.35     43.99 o 
   4   0   4       58.76       67.27     21.91 o 
   5   0   4       41.89       56.68     13.84 o 
   6   0   4       66.99       63.34     15.85 o 
   7   0   4        2.62       11.45     12.52 o 
   8   0   4        8.23        1.21     16.60 o 
  -9   1   4        3.94        2.01      8.08 o 
  -8   1   4       45.81       58.91     10.17 o 
  -7   1   4       35.88       53.12      8.96 o 
  -6   1   4       17.60       28.14      6.88 o 
  -5   1   4      307.15      242.95     23.73 o 
  -4   1   4       19.72       25.77      5.14 o 
  -3   1   4      594.83      567.17     10.24 o 
  -2   1   4       14.48       15.70      2.61 o 
  -1   1   4      149.33      120.55      6.16 o 
   0   1   4       17.40        7.60      6.39 o 
   1   1   4      232.56      238.90     10.32 o 
   2   1   4      698.18      703.15     13.55 o 
   3   1   4      368.18      359.95     10.68 o 
   4   1   4      163.16      186.84     11.54 o 
   5   1   4        0.27        1.66      5.63 o 
   6   1   4       54.28       75.76     11.61 o 
   7   1   4       79.73       51.84     13.98 o 
   8   1   4        1.10       -3.59      7.55 o 
  -9   2   4        1.61       -6.73      7.66 o 
  -8   2   4       94.24      116.66     12.27 o 
  -7   2   4       15.35       12.12      6.31 o 
  -6   2   4      340.92      313.62     14.56 o 
  -5   2   4       67.20       61.40      7.40 o 
  -4   2   4      656.78      644.20     16.23 o 
  -3   2   4      498.96      504.34     13.58 o 
  -2   2   4       10.93       14.96      3.07 o 
  -1   2   4       24.74       24.73      3.38 o 
   0   2   4      103.41      103.16      7.54 o 
   1   2   4      303.25      330.07      9.53 o 
   2   2   4        0.33       -0.37      2.67 o 
   3   2   4      170.12      179.25      9.68 o 
   4   2   4       22.60       15.91      7.17 o 
   5   2   4      190.36      213.92     14.64 o 
   6   2   4        5.56        8.10      7.27 o 
   7   2   4      131.00      127.22     14.55 o 
   8   2   4        3.66        1.46      9.67 o 
  -9   3   4       80.93      108.01     13.33 o 
  -8   3   4        6.79       11.53      7.56 o 
  -7   3   4      172.01      161.53     20.33 o 
  -6   3   4        4.30        5.51      5.58 o 
  -5   3   4     1634.52     1549.73     27.48 o 
  -4   3   4      609.20      638.71     32.82 o 
  -3   3   4     1875.45     1917.82     21.68 o 
  -2   3   4      211.03      219.05      6.56 o 
  -1   3   4     3149.32     3160.02     29.96 o 
   0   3   4     8411.77     8946.98     75.90 o 
   1   3   4     6042.84     6176.65     53.08 o 
   2   3   4     2953.76     2991.40     29.91 o 
   3   3   4     1098.29     1061.12     20.96 o 
   4   3   4       21.24       22.43      5.85 o 
   5   3   4       25.93       22.56      6.26 o 
   6   3   4      277.52      288.29     19.91 o 
   7   3   4        4.66        5.62      8.45 o 
  -9   4   4        1.01        7.87     10.77 o 
  -8   4   4       34.03       35.77      8.97 o 
  -7   4   4       20.93        8.00      9.99 o 
  -6   4   4        1.01        7.94      5.79 o 
  -5   4   4       77.50       84.76      8.55 o 
  -4   4   4       84.63       78.65      7.24 o 
  -3   4   4        8.58       14.83      3.32 o 
  -2   4   4     2807.23     2939.53     25.43 o 
  -1   4   4       12.50        7.88      2.68 o 
   0   4   4     8424.08     8846.49     63.99 o 
   1   4   4      595.41      612.38     14.08 o 
   2   4   4      961.44      876.64     17.86 o 
   3   4   4      562.93      520.90     14.85 o 
   4   4   4       35.08       32.82      6.34 o 
   5   4   4      216.21      209.77     12.65 o 
   6   4   4       21.41       30.28      9.29 o 
   7   4   4       57.69       60.77     11.98 o 
  -9   5   4      107.33       95.21     15.01 o 
  -8   5   4       19.66       26.39      9.45 o 
  -7   5   4       27.10       32.05      7.79 o 
  -6   5   4        4.95       13.61      6.13 o 
  -5   5   4      399.42      411.39     14.41 o 
  -4   5   4      132.29      135.59      9.52 o 
  -3   5   4        7.89       11.06      3.14 o 
  -2   5   4      560.62      629.61     11.72 o 
  -1   5   4      186.83      219.16      8.17 o 
   0   5   4     2014.92     2197.52     23.96 o 
   1   5   4     1983.30     2035.31     26.86 o 
   2   5   4      731.59      685.13     17.72 o 
   3   5   4     1354.70     1359.21     24.13 o 
   4   5   4       43.26       39.37      6.96 o 
   5   5   4      171.10      183.35     12.26 o 
   6   5   4       37.03       54.16     10.56 o 
   7   5   4       44.24       43.48     11.03 o 
  -9   6   4        1.22       22.49     11.45 o 
  -8   6   4      385.99      311.42     46.94 o 
  -7   6   4       67.99       64.86      9.63 o 
  -6   6   4     1366.36     1269.46     26.93 o 
  -5   6   4       31.00       31.75      6.21 o 
  -4   6   4     2429.83     2396.37     33.82 o 
  -3   6   4        4.83        7.14      3.06 o 
  -2   6   4      565.86      518.53     10.30 o 
  -1   6   4     1589.26     1640.33     21.91 o 
   0   6   4     2180.70     1910.81     20.06 o 
   1   6   4     1478.75     1507.59     23.50 o 
   2   6   4      419.08      397.33     13.79 o 
   3   6   4     1488.38     1380.45     27.53 o 
   4   6   4      284.36      276.49     17.60 o 
   5   6   4      505.08      477.41     17.04 o 
   6   6   4      216.44      223.59     16.96 o 
   7   6   4      374.65      324.73     52.61 o 
  -9   7   4       42.71       46.32     12.75 o 
  -8   7   4        0.47        5.08      8.00 o 
  -7   7   4       45.08       32.89     18.84 o 
  -6   7   4        5.61       14.23      6.12 o 
  -5   7   4       43.58       47.24      7.07 o 
  -4   7   4      151.45      170.19      7.94 o 
  -3   7   4      398.25      382.27      9.99 o 
  -2   7   4     1304.89     1540.73     18.83 o 
  -1   7   4     1571.64     1520.00     22.24 o 
   0   7   4     2414.58     2499.52     25.32 o 
   1   7   4      914.19      875.81     17.23 o 
   2   7   4       20.74       14.85      4.85 o 
   3   7   4      114.68      121.35     11.99 o 
   4   7   4      462.78      469.54     24.54 o 
   5   7   4       54.89       63.58      8.61 o 
   6   7   4      175.19      188.25     17.49 o 
   7   7   4       28.31       48.42     10.88 o 
  -9   8   4       23.05       43.05     12.87 o 
  -8   8   4       91.72       51.73     12.38 o 
  -7   8   4        0.01        5.57      7.94 o 
  -6   8   4      492.53      455.14     19.97 o 
  -5   8   4       35.64       47.13      6.96 o 
  -4   8   4      382.82      368.54     10.61 o 
  -3   8   4     1694.52     1639.73     29.70 o 
  -2   8   4      112.77      178.17     11.24 o 
  -1   8   4        0.78        1.17      2.44 o 
   0   8   4      703.17      666.70     14.92 o 
   1   8   4       32.42       25.91      5.63 o 
   2   8   4      220.48      205.03     10.11 o 
   3   8   4      149.94      128.11      9.13 o 
   4   8   4      347.25      358.90     35.05 o 
   5   8   4       17.91       23.01      9.09 o 
   6   8   4       76.22       93.54     10.90 o 
   7   8   4        1.60        2.87      9.07 o 
  -9   9   4      158.75      170.59     18.41 o 
  -8   9   4      127.30       82.89     13.36 o 
  -7   9   4       34.91       41.82     10.63 o 
  -6   9   4       30.26       36.75      8.95 o 
  -5   9   4      699.94      676.33     22.26 o 
  -4   9   4      230.98      237.65      9.29 o 
  -3   9   4     1358.67     1343.08     19.36 o 
  -2   9   4        0.61       -1.07      2.40 o 
  -1   9   4       30.74       21.18      3.39 o 
   0   9   4      149.07      160.04      8.89 o 
   1   9   4     1074.62     1115.13     27.23 o 
   2   9   4      471.23      457.88     13.75 o 
   3   9   4      726.30      759.32     19.22 o 
   4   9   4      172.41      174.79     11.37 o 
   5   9   4       16.77       16.54      6.53 o 
   6   9   4      173.77      183.96     13.62 o 
   7   9   4       15.78       11.52      9.56 o 
  -9  10   4        0.99       16.41     10.78 o 
  -8  10   4       78.04      105.72     14.69 o 
  -7  10   4       50.93       46.47     11.08 o 
  -6  10   4      165.40      178.10     15.04 o 
  -5  10   4       46.62       35.49      8.33 o 
  -4  10   4      275.39      275.79     11.61 o 
  -3  10   4        0.19        5.97      3.32 o 
  -2  10   4       18.57        9.30      3.03 o 
  -1  10   4      577.98      592.40     12.92 o 
   0  10   4       84.64       81.19      6.79 o 
   1  10   4        1.27       -0.46      3.23 o 
   2  10   4      507.14      510.33     16.72 o 
   3  10   4      486.28      439.95     15.54 o 
   4  10   4        7.24       11.12      5.47 o 
   5  10   4       63.24       59.77      9.01 o 
   6  10   4        6.67        5.55      6.82 o 
   7  10   4       33.00       38.04      9.83 o 
  -9  11   4        1.02       -3.81      9.71 o 
  -8  11   4      450.37      387.68     25.06 o 
  -7  11   4        2.53        2.96      7.72 o 
  -6  11   4      126.60      125.96     22.19 o 
  -5  11   4      380.53      362.49     17.08 o 
  -4  11   4      276.17      271.80     11.99 o 
  -3  11   4      754.15      753.30     26.53 o 
  -2  11   4      685.88      772.78     13.50 o 
  -1  11   4      584.11      616.84     20.89 o 
   0  11   4        0.30        3.83      3.18 o 
   1  11   4      400.62      383.08     11.99 o 
   2  11   4     1136.48     1148.90     22.10 o 
   3  11   4      218.59      224.12     13.33 o 
   4  11   4      582.87      543.34     25.76 o 
   5  11   4      200.60      212.42     13.77 o 
   6  11   4      159.67      149.05     12.94 o 
   7  11   4        0.10        2.46      7.99 o 
  -9  12   4        1.62        5.52      9.77 o 
  -8  12   4       64.57       40.34     11.39 o 
  -7  12   4       11.71       13.81     10.77 o 
  -6  12   4       77.15       85.15     12.04 o 
  -5  12   4        0.28        6.50      7.38 o 
  -4  12   4     1545.26     1487.94     26.28 o 
  -3  12   4      425.82      440.94     15.44 o 
  -2  12   4     2136.59     2008.80     31.32 o 
  -1  12   4       84.94       83.84      6.50 o 
   0  12   4     3141.91     3258.83     35.15 o 
   1  12   4       26.09       12.52      4.82 o 
   2  12   4     1546.65     1583.72     26.42 o 
   3  12   4        6.43        6.13      5.29 o 
   4  12   4      101.96      114.65     10.42 o 
   5  12   4     1005.30     1016.70     28.06 o 
   6  12   4       28.90       36.38      9.13 o 
   7  12   4      151.84      177.97     21.67 o 
  -9  13   4       13.58       19.59     11.44 o 
  -8  13   4        2.78        5.67      9.07 o 
  -7  13   4       78.76       95.04     13.89 o 
  -6  13   4      259.40      292.32     18.71 o 
  -5  13   4      522.17      551.87     21.34 o 
  -4  13   4        0.45        8.89      5.16 o 
  -3  13   4     1493.89     1585.39     29.74 o 
  -2  13   4      200.86      212.34      9.47 o 
  -1  13   4      263.54      279.25     13.12 o 
   0  13   4      514.84      536.84     15.86 o 
   1  13   4     1366.68     1317.20     22.68 o 
   2  13   4      554.01      585.14     18.66 o 
   3  13   4       55.30       56.42      8.87 o 
   4  13   4      107.77      119.46     10.24 o 
   5  13   4      386.48      327.51     28.88 o 
   6  13   4        8.83       27.23      8.12 o 
   7  13   4       14.50       16.00      8.78 o 
  -9  14   4       10.73        8.61     13.08 o 
  -8  14   4      179.27      144.65     17.17 o 
  -7  14   4       61.66       44.74     11.22 o 
  -6  14   4      745.19      724.91     26.18 o 
  -5  14   4        0.90       12.74      6.65 o 
  -4  14   4       64.44       68.01      8.04 o 
  -3  14   4      153.89      165.57     11.24 o 
  -2  14   4      598.68      586.88     14.75 o 
  -1  14   4       23.01       19.05      5.81 o 
   0  14   4      281.31      296.37     15.45 o 
   1  14   4      280.33      257.34     10.88 o 
   2  14   4     2066.04     2084.87     34.62 o 
   3  14   4       27.10       38.08      6.98 o 
   4  14   4        6.28        4.51      5.79 o 
   5  14   4      403.47      422.34     27.01 o 
   6  14   4      203.77      235.69     17.85 o 
   7  14   4        6.05       10.15      8.42 o 
  -9  15   4       68.70       51.60     13.32 o 
  -8  15   4      210.04      175.51     18.79 o 
  -7  15   4      350.55      336.80     34.55 o 
  -6  15   4      257.09      270.41     20.52 o 
  -5  15   4      492.32      524.87     21.32 o 
  -4  15   4      175.71      176.06     12.75 o 
  -3  15   4     1471.04     1436.41     39.17 o 
  -2  15   4      166.85      183.59      9.72 o 
  -1  15   4     2071.28     2006.99     38.41 o 
   0  15   4      882.69      906.97     21.66 o 
   1  15   4     1388.36     1325.81     23.08 o 
   2  15   4     2627.09     2692.42     35.97 o 
   3  15   4      792.17      791.86     30.02 o 
   4  15   4       53.63       74.70      9.39 o 
   5  15   4      223.68      253.74     27.48 o 
   6  15   4      778.99      757.45     39.37 o 
   7  15   4       75.29       54.66     11.09 o 
  -8  16   4        9.88        6.61      9.61 o 
  -7  16   4        3.35        5.36      8.59 o 
  -6  16   4      223.55      231.84     17.90 o 
  -5  16   4       14.64       20.77      8.53 o 
  -4  16   4      670.47      707.01     27.96 o 
  -3  16   4      315.36      276.56     14.30 o 
  -2  16   4      601.30      645.24     19.84 o 
  -1  16   4      822.11      803.89     27.62 o 
   0  16   4      170.93      188.67     11.76 o 
   1  16   4     2840.70     2784.31     65.24 o 
   2  16   4     1434.40     1439.74     25.85 o 
   3  16   4        0.92       -1.11      5.19 o 
   4  16   4      177.13      189.77     17.24 o 
   5  16   4      379.32      362.13     32.95 o 
   6  16   4       39.42       36.84     14.58 o 
  -8  17   4        9.73        2.59     10.80 o 
  -7  17   4        3.29       15.44      9.46 o 
  -6  17   4      142.48      145.28     15.06 o 
  -5  17   4       33.93       32.65     14.70 o 
  -4  17   4      785.75      755.12     20.63 o 
  -3  17   4       54.50       59.16     10.68 o 
  -2  17   4      273.30      293.78     14.92 o 
  -1  17   4      103.33       87.09      9.99 o 
   0  17   4       85.82      104.11      9.66 o 
   1  17   4      169.64      203.21     16.71 o 
   2  17   4      216.74      214.09     15.31 o 
   3  17   4      132.12      138.97     10.78 o 
   4  17   4       47.34       41.42      8.66 o 
   5  17   4      302.88      283.25     17.61 o 
   6  17   4       24.82       27.10     10.14 o 
  -8  18   4      304.79      311.68     32.86 o 
  -7  18   4        0.38       16.27      9.92 o 
  -6  18   4      736.28      790.40     50.81 o 
  -5  18   4       40.78       38.01      9.44 o 
  -4  18   4        8.74       23.56      6.84 o 
  -3  18   4      383.55      364.97     16.81 o 
  -2  18   4      435.00      431.84     20.58 o 
  -1  18   4      615.80      587.12     20.58 o 
   0  18   4      464.45      486.31     17.04 o 
   1  18   4      538.38      595.28     19.55 o 
   2  18   4       22.98       15.72      8.06 o 
   3  18   4      208.64      229.71     14.87 o 
   4  18   4      252.12      255.35     16.63 o 
   5  18   4       51.55       77.03     10.48 o 
   6  18   4      207.55      206.09     20.24 o 
  -8  19   4        0.82       11.65     10.15 o 
  -7  19   4      210.20      237.70     20.10 o 
  -6  19   4      167.74      144.77     18.36 o 
  -5  19   4       30.37       36.65      9.95 o 
  -4  19   4     1046.27      973.63     30.70 o 
  -3  19   4       12.22       24.93     10.70 o 
  -2  19   4       39.90       50.62     10.46 o 
  -1  19   4      100.41      114.69     11.67 o 
   0  19   4      172.18      176.31     12.20 o 
   1  19   4        2.98       14.61      6.29 o 
   2  19   4      444.94      416.70     18.03 o 
   3  19   4      396.60      374.23     17.91 o 
   4  19   4       29.30       28.00      8.76 o 
   5  19   4      167.33      170.40     15.70 o 
   6  19   4      132.84      107.46     14.05 o 
  -8  20   4        1.30       -3.66      9.69 o 
  -7  20   4        1.90       12.10     11.28 o 
  -6  20   4       72.32       69.91     13.13 o 
  -5  20   4        0.01        9.35      7.06 o 
  -4  20   4       14.87       29.36      7.68 o 
  -3  20   4      603.30      622.54     27.97 o 
  -2  20   4       69.38       77.84     10.79 o 
  -1  20   4      101.72      124.49     12.60 o 
   0  20   4      191.24      188.12     12.81 o 
   1  20   4     1080.62     1002.93     25.87 o 
   2  20   4       65.93       73.14     10.19 o 
   3  20   4      105.79      127.22     16.38 o 
   4  20   4       66.11       85.78     15.77 o 
   5  20   4        0.45        6.15      9.09 o 
   6  20   4       66.57       57.37     13.18 o 
  -8  21   4        3.40       15.12     11.17 o 
  -7  21   4      193.10      235.27     30.45 o 
  -6  21   4       20.26       20.54      9.90 o 
  -5  21   4      637.59      675.82     22.28 o 
  -4  21   4      535.78      515.06     18.82 o 
  -3  21   4      421.02      432.75     24.82 o 
  -2  21   4      351.10      363.96     18.64 o 
  -1  21   4        4.42        2.93      6.99 o 
   0  21   4       69.01       56.72     11.45 o 
   1  21   4        3.23        9.08      6.50 o 
   2  21   4        0.71        2.04      6.41 o 
   3  21   4       99.76      112.00     14.32 o 
   4  21   4      236.79      229.61     19.36 o 
   5  21   4        2.82        9.79      9.80 o 
   6  21   4        5.48        6.59      9.40 o 
  -7  22   4       35.67       35.15     12.52 o 
  -6  22   4       24.15       22.05     11.94 o 
  -5  22   4      125.53      130.66     12.84 o 
  -4  22   4       61.00       86.99     13.00 o 
  -3  22   4       47.37       66.70     14.18 o 
  -2  22   4      182.72      188.90     14.79 o 
  -1  22   4      116.60      145.34     13.96 o 
   0  22   4       10.29       17.44      7.02 o 
   1  22   4        0.30        0.93      6.09 o 
   2  22   4      726.20      724.92     30.29 o 
   3  22   4        2.55       -4.61      7.81 o 
   4  22   4       81.42      100.31     15.35 o 
   5  22   4        8.41       14.92     10.38 o 
  -7  23   4       25.20       36.95     12.52 o 
  -6  23   4      175.91      159.97     25.20 o 
  -5  23   4       11.68       10.27      7.84 o 
  -4  23   4        2.41       11.13      8.72 o 
  -3  23   4      153.05      138.09     37.59 o 
  -2  23   4        6.15       11.38      7.83 o 
  -1  23   4        2.33        6.37      7.45 o 
   0  23   4      117.22      107.37     11.57 o 
   1  23   4        1.64       -6.34      5.44 o 
   2  23   4       60.85       56.99     11.00 o 
   3  23   4       51.68       44.42     11.04 o 
   4  23   4      174.18      181.82     18.53 o 
   5  23   4       26.05       14.94     10.37 o 
  -7  24   4        5.55        9.57     11.14 o 
  -6  24   4      236.98      292.15     21.73 o 
  -5  24   4        9.22       12.02      9.34 o 
  -4  24   4      563.28      563.75     31.23 o 
  -3  24   4       60.90       90.23     16.41 o 
  -2  24   4      621.72      647.50     24.51 o 
  -1  24   4      524.87      517.97     22.44 o 
   0  24   4      303.26      305.23     20.67 o 
   1  24   4       37.78       36.26     10.37 o 
   2  24   4      256.65      242.62     25.55 o 
   3  24   4      509.01      598.35     27.23 o 
   4  24   4      105.75      125.71     17.13 o 
   5  24   4       65.24       61.11     15.60 o 
  -7  25   4       63.09       71.51     15.35 o 
  -6  25   4        0.12        6.70     10.43 o 
  -5  25   4      298.17      301.85     21.58 o 
  -4  25   4      122.95      134.44     26.04 o 
  -3  25   4      376.91      359.48     36.21 o 
  -2  25   4      274.15      328.43     20.04 o 
  -1  25   4      213.31      233.40     17.48 o 
   0  25   4       45.83       49.72     11.45 o 
   1  25   4      155.84      191.32     29.98 o 
   2  25   4        0.26        2.38      7.88 o 
   3  25   4      154.58      152.46     17.25 o 
   4  25   4      281.65      242.42     25.41 o 
   5  25   4       26.71       32.98     13.75 o 
  -6  26   4       35.93       33.38     15.16 o 
  -5  26   4       33.20       30.22     16.25 o 
  -4  26   4        0.30        2.30      8.96 o 
  -3  26   4        0.22        0.14     10.19 o 
  -2  26   4       31.31       46.32     11.56 o 
  -1  26   4       32.63       21.59     20.99 o 
   0  26   4       64.32       75.18     12.89 o 
   1  26   4       16.68       11.33      8.86 o 
   2  26   4       35.13       19.54      9.70 o 
   3  26   4       35.81       50.23     12.37 o 
   4  26   4       34.10       47.07     21.09 o 
  -6  27   4        9.80        5.90     12.85 o 
  -5  27   4       68.07      101.46     20.33 o 
  -4  27   4        0.44       -1.39      9.37 o 
  -3  27   4      595.71      616.47     33.29 o 
  -2  27   4      183.18      207.96     21.17 o 
  -1  27   4      431.38      437.68     51.89 o 
   0  27   4      127.12      120.73     17.80 o 
   1  27   4       42.57       45.85     14.96 o 
   2  27   4       79.10       69.51     13.54 o 
   3  27   4      179.35      155.14     30.70 o 
   4  27   4      262.44      237.02     21.41 o 
  -6  28   4       56.61       78.72     19.89 o 
  -5  28   4        4.57       15.21     11.37 o 
  -4  28   4       55.53       53.61     13.50 o 
  -3  28   4       22.68       18.45     19.37 o 
  -2  28   4      239.79      292.88     35.52 o 
  -1  28   4       44.77       56.30     15.14 o 
   0  28   4      126.82      129.06     18.73 o 
   1  28   4       88.92       59.50     12.92 o 
   2  28   4        2.15        6.08      9.82 o 
   3  28   4      169.49      187.01     19.51 o 
   4  28   4        8.11       14.25      8.96 o 
  -5  29   4        7.63       14.02     12.24 o 
  -4  29   4        8.93        4.52     12.38 o 
  -3  29   4        7.85        4.15     17.99 o 
  -2  29   4       92.41       98.70     25.83 o 
  -1  29   4        0.31        2.23     10.38 o 
   0  29   4        3.93        3.73     10.60 o 
   1  29   4       11.24       14.73      9.99 o 
   2  29   4       23.56       13.54      9.73 o 
   3  29   4        4.17       10.97     11.03 o 
  -5  30   4       10.67      -14.18     21.68 o 
  -4  30   4      153.27      157.84     21.84 o 
  -3  30   4       74.56      100.09     28.14 o 
  -2  30   4      163.00      182.19     31.36 o 
  -1  30   4      175.77      140.67     20.09 o 
   0  30   4       10.25       10.42     21.91 o 
   1  30   4        2.82       -3.64      9.40 o 
   2  30   4       67.86       68.38     14.86 o 
   3  30   4       13.50       17.80     10.54 o 
  -4  31   4       27.14       28.07     15.47 o 
  -3  31   4       43.17       16.60     20.76 o 
  -2  31   4       45.69       20.29     20.29 o 
  -1  31   4      105.01      118.97     20.04 o 
   0  31   4        3.77       -1.58     10.83 o 
   1  31   4       21.63       13.40     16.08 o 
   2  31   4       16.46       27.97     12.31 o 
  -4  32   4        0.96        8.26     18.22 o 
  -3  32   4        0.99       11.53     20.29 o 
  -2  32   4       17.70        4.15     19.37 o 
  -1  32   4       14.58       28.22     13.59 o 
   0  32   4       17.10       10.33     12.85 o 
   1  32   4        6.09       17.12     10.79 o 
   2  32   4       14.06       11.23     12.87 o 
  -3  33   4      125.90      101.47     30.44 o 
  -2  33   4        6.04       -6.46     16.14 o 
  -1  33   4      158.89      179.33     26.52 o 
   0  33   4       45.99       29.12     21.22 o 
   1  33   4       49.45       31.86     12.10 o 
  -2  34   4       42.88       38.74     24.45 o 
  -1  34   4       55.14       23.67     15.82 o 
   0  34   4       14.62        9.16     16.14 o 
  -9   1   5        9.70       11.00      8.64 o 
  -8   1   5       57.52       50.69     10.33 o 
  -7   1   5        3.63       -5.25      5.81 o 
  -6   1   5      219.61      269.47     14.69 o 
  -5   1   5        0.16       12.27      5.59 o 
  -4   1   5     2774.45     2803.41     43.45 o 
  -3   1   5       43.95       45.29      6.18 o 
  -2   1   5      518.99      490.48     10.30 o 
  -1   1   5     1539.47     1514.92     21.44 o 
   0   1   5      990.40      967.07     22.44 o 
   1   1   5     5137.67     5150.84     59.34 o 
   2   1   5      634.76      679.35     22.61 o 
   3   1   5      263.04      274.82     24.23 o 
   4   1   5      122.89      107.65     11.29 o 
   5   1   5       87.27      107.09     12.55 o 
   6   1   5        0.84        7.98      7.86 o 
   7   1   5      147.11      151.86     16.02 o 
  -9   2   5       35.28       29.61      9.96 o 
  -8   2   5       12.76       27.07      8.82 o 
  -7   2   5      160.10      169.71     16.98 o 
  -6   2   5       21.72       12.48      6.31 o 
  -5   2   5     2406.05     2327.22     46.87 o 
  -4   2   5       51.23       95.70     10.45 o 
  -3   2   5      813.67      826.11     23.10 o 
  -2   2   5      331.52      302.21      8.32 o 
  -1   2   5     1312.54     1235.53     19.11 o 
   0   2   5      659.93      635.77     17.11 o 
   1   2   5      428.19      449.32     15.51 o 
   2   2   5     1050.94     1031.65     28.44 o 
   3   2   5      100.85      102.65     10.38 o 
   4   2   5      365.84      381.16     27.30 o 
   5   2   5      137.12      119.49     13.05 o 
   6   2   5       87.17      118.25     14.21 o 
   7   2   5       35.87       35.99     11.92 o 
  -9   3   5        3.26       -6.02      9.05 o 
  -8   3   5       14.52       17.32      8.26 o 
  -7   3   5        0.23        3.11      6.18 o 
  -6   3   5      329.84      315.43     28.63 o 
  -5   3   5       14.96       29.12      6.68 o 
  -4   3   5      181.84      219.76     15.25 o 
  -3   3   5       20.51       21.00      3.91 o 
  -2   3   5      193.26      216.79      7.56 o 
  -1   3   5      633.52      613.21     13.18 o 
   0   3   5       53.86       56.38      6.84 o 
   1   3   5       38.84       49.47      6.99 o 
   2   3   5       12.16       15.83      4.80 o 
   3   3   5        2.67        1.25      4.17 o 
   4   3   5       46.59       41.78      8.49 o 
   5   3   5        1.51        7.03      6.99 o 
   6   3   5       55.22       26.83      9.16 o 
   7   3   5        8.39        7.86      8.45 o 
  -9   4   5       25.53       39.06     12.67 o 
  -8   4   5       23.47       19.86      9.90 o 
  -7   4   5      237.25      216.72     15.18 o 
  -6   4   5        7.89       14.37      6.40 o 
  -5   4   5      721.71      715.64     19.71 o 
  -4   4   5      203.20      251.82     25.30 o 
  -3   4   5      445.77      408.50     10.66 o 
  -2   4   5     1877.16     1989.46     24.58 o 
  -1   4   5     1579.09     1538.68     23.34 o 
   0   4   5      351.22      336.17     13.89 o 
   1   4   5      530.04      546.26     14.72 o 
   2   4   5      784.38      738.39     24.77 o 
   3   4   5      322.12      275.53     14.74 o 
   4   4   5      279.63      308.65     20.44 o 
   5   4   5      786.77      737.09     25.16 o 
   6   4   5      287.67      288.39     19.40 o 
   7   4   5        5.38       11.95      9.20 o 
  -9   5   5        0.02       -4.93      9.49 o 
  -8   5   5       87.57      113.06     21.21 o 
  -7   5   5        2.63        6.01      6.10 o 
  -6   5   5      358.95      332.84     15.91 o 
  -5   5   5       57.76       52.12      7.67 o 
  -4   5   5     1108.20     1050.91     26.07 o 
  -3   5   5       45.05       58.64      5.28 o 
  -2   5   5     1695.41     1743.02     22.83 o 
  -1   5   5      699.36      678.64     13.72 o 
   0   5   5      753.32      685.85     19.90 o 
   1   5   5     3583.57     3504.56     40.01 o 
   2   5   5       32.64       23.22      7.12 o 
   3   5   5       95.15       96.29      8.75 o 
   4   5   5       92.26       99.78      9.50 o 
   5   5   5      168.48      208.42     15.99 o 
   6   5   5       18.50       23.40     10.25 o 
   7   5   5      123.74      153.36     16.54 o 
  -9   6   5        8.69      -13.16      8.77 o 
  -8   6   5       21.46       11.62      9.40 o 
  -7   6   5        1.86        0.97      7.36 o 
  -6   6   5        2.34       14.62      6.10 o 
  -5   6   5       88.63       87.68     11.73 o 
  -4   6   5      214.17      209.72     11.20 o 
  -3   6   5      434.18      465.05     11.64 o 
  -2   6   5      615.37      619.87     12.69 o 
  -1   6   5       52.15       56.64      5.11 o 
   0   6   5       50.66       73.52      7.60 o 
   1   6   5       66.00       64.81      8.28 o 
   2   6   5        0.73        4.47      4.49 o 
   3   6   5      570.71      558.94     16.79 o 
   4   6   5       16.76       17.56      6.30 o 
   5   6   5       24.50       22.31      8.19 o 
   6   6   5       12.32       20.39      9.00 o 
   7   6   5        0.65        2.15      8.81 o 
  -9   7   5        5.04        8.60     10.09 o 
  -8   7   5       52.05       42.63     11.71 o 
  -7   7   5        0.37       -0.79      7.22 o 
  -6   7   5      312.82      304.42     18.17 o 
  -5   7   5      277.25      292.49     18.64 o 
  -4   7   5       96.39       79.75      8.03 o 
  -3   7   5     1157.52     1240.03     22.35 o 
  -2   7   5      347.07      364.88     10.05 o 
  -1   7   5      225.11      233.32      9.45 o 
   0   7   5      355.73      342.17     18.58 o 
   1   7   5     1059.49     1035.26     20.65 o 
   2   7   5     1333.60     1290.35     27.02 o 
   3   7   5       42.63       29.40      6.19 o 
   4   7   5       23.12        4.32      5.43 o 
   5   7   5       92.51      116.27     13.24 o 
   6   7   5       92.84      101.39     14.02 o 
   7   7   5       71.25       61.59     12.55 o 
  -9   8   5       22.12       20.19     11.67 o 
  -8   8   5       76.11       44.73     11.84 o 
  -7   8   5      155.43      154.09     15.33 o 
  -6   8   5       29.58       42.91     21.86 o 
  -5   8   5      347.90      359.82     17.65 o 
  -4   8   5        6.12        6.52      4.81 o 
  -3   8   5      495.24      499.35     12.47 o 
  -2   8   5     4256.14     4366.24     39.61 o 
  -1   8   5     3064.93     3119.25     52.84 o 
   0   8   5     1092.80     1074.29     26.90 o 
   1   8   5     2322.29     2399.03     32.72 o 
   2   8   5      522.16      466.70     15.02 o 
   3   8   5        2.51        5.79      4.89 o 
   4   8   5       29.12       37.96      7.75 o 
   5   8   5       17.10        8.68      6.58 o 
   6   8   5      325.37      274.36     19.10 o 
   7   8   5       25.83       11.05      9.48 o 
  -9   9   5        0.02       -0.27     10.11 o 
  -8   9   5        6.11       29.47     10.58 o 
  -7   9   5       62.10       36.75     25.04 o 
  -6   9   5        0.55        1.99      6.65 o 
  -5   9   5        0.09        2.94      6.01 o 
  -4   9   5       51.00       44.95     10.71 o 
  -3   9   5      164.22      179.30     10.04 o 
  -2   9   5      306.77      316.59      9.74 o 
  -1   9   5      360.75      349.65     16.65 o 
   0   9   5        4.34        2.79      4.34 o 
   1   9   5       80.49      107.94      8.53 o 
   2   9   5       43.66       43.02      9.35 o 
   3   9   5      869.88      902.21     21.82 o 
   4   9   5        5.20       13.48      6.09 o 
   5   9   5       34.62       41.44      8.67 o 
   6   9   5        1.22       14.93      9.13 o 
   7   9   5        0.03        4.55      8.64 o 
  -9  10   5       39.93       31.07     12.23 o 
  -8  10   5      291.44      235.63     20.06 o 
  -7  10   5      224.62      212.46     24.53 o 
  -6  10   5        0.71        9.76      8.03 o 
  -5  10   5     1139.48     1099.76     38.96 o 
  -4  10   5      685.38      686.59     22.19 o 
  -3  10   5       24.40       19.75      4.99 o 
  -2  10   5       12.61        6.29      3.51 o 
  -1  10   5     1101.25     1114.10     21.66 o 
   0  10   5       53.62       50.46      7.94 o 
   1  10   5      364.56      402.52     13.41 o 
   2  10   5        9.37        5.70      4.74 o 
   3  10   5      802.16      739.68     25.51 o 
   4  10   5      571.71      582.05     18.84 o 
   5  10   5       26.87       33.68      8.26 o 
   6  10   5      180.96      180.89     24.43 o 
  -9  11   5       13.48       25.87     10.96 o 
  -8  11   5       47.56       77.02     20.44 o 
  -7  11   5        1.46        8.81      8.23 o 
  -6  11   5      710.63      814.32     44.52 o 
  -5  11   5       84.13       94.45     11.52 o 
  -4  11   5      891.67      869.92     25.12 o 
  -3  11   5      538.62      551.39     15.52 o 
  -2  11   5      459.27      413.78     15.11 o 
  -1  11   5      737.99      735.30     21.46 o 
   0  11   5     1928.40     1943.65     35.46 o 
   1  11   5      419.18      374.25     13.30 o 
   2  11   5      625.41      625.13     20.14 o 
   3  11   5      190.36      204.19     14.75 o 
   4  11   5      288.73      274.32     14.82 o 
   5  11   5      368.82      355.59     20.39 o 
   6  11   5       26.94       33.97     10.48 o 
  -9  12   5        1.87       22.06     10.56 o 
  -8  12   5       12.69       31.84     11.11 o 
  -7  12   5       29.37       22.45     12.43 o 
  -6  12   5      162.14      189.33     18.43 o 
  -5  12   5       59.05       76.22     13.62 o 
  -4  12   5      140.53      121.65     11.96 o 
  -3  12   5       59.98       72.04     14.33 o 
  -2  12   5      116.90      123.33     17.11 o 
  -1  12   5      283.90      302.37     14.69 o 
   0  12   5       58.80       58.91      6.52 o 
   1  12   5       67.31       83.74      8.80 o 
   2  12   5       39.69       38.99      6.73 o 
   3  12   5      144.98      165.82     11.71 o 
   4  12   5      253.63      279.05     28.00 o 
   5  12   5       68.40       61.99      9.80 o 
   6  12   5        1.02        4.00      7.74 o 
  -9  13   5        6.62       13.21     13.74 o 
  -8  13   5      150.70      200.83     30.38 o 
  -7  13   5       18.86       15.98      9.37 o 
  -6  13   5      141.16      157.09     19.85 o 
  -5  13   5       29.17       20.06      8.03 o 
  -4  13   5      699.19      713.54     36.53 o 
  -3  13   5       32.46       32.64      7.63 o 
  -2  13   5     1384.35     1375.17     28.65 o 
  -1  13   5      181.62      199.93     22.88 o 
   0  13   5     1393.72     1381.59     23.54 o 
   1  13   5      163.28      141.07     11.25 o 
   2  13   5      436.49      436.20     15.43 o 
   3  13   5     1003.25      995.22     23.62 o 
   4  13   5       27.33       26.21      7.63 o 
   5  13   5       99.37      123.42     12.20 o 
   6  13   5        5.28        8.50      7.58 o 
  -8  14   5      212.04      186.30     18.99 o 
  -7  14   5      181.56      185.19     30.39 o 
  -6  14   5      127.93      126.41     14.36 o 
  -5  14   5      274.39      282.91     28.20 o 
  -4  14   5        3.58        1.46      6.23 o 
  -3  14   5      550.81      518.54     23.15 o 
  -2  14   5      433.23      464.07     17.25 o 
  -1  14   5     1384.60     1389.50     30.74 o 
   0  14   5     1830.63     1736.94     31.97 o 
   1  14   5      194.39      219.36     11.45 o 
   2  14   5        4.06        1.95      5.55 o 
   3  14   5      134.98      149.69     12.16 o 
   4  14   5      618.57      652.45     20.66 o 
   5  14   5      125.08      131.41     12.49 o 
   6  14   5       86.45       85.63     11.94 o 
  -8  15   5        0.59       14.37     10.16 o 
  -7  15   5        2.01        6.99      8.61 o 
  -6  15   5      441.73      454.85     27.49 o 
  -5  15   5      228.53      225.45     23.72 o 
  -4  15   5       45.58       51.54     11.35 o 
  -3  15   5      114.97      107.77     17.07 o 
  -2  15   5       55.09       57.99      8.84 o 
  -1  15   5      171.01      174.40     13.03 o 
   0  15   5      334.14      385.02     16.08 o 
   1  15   5       58.26       71.99     12.13 o 
   2  15   5       17.09        5.77      6.03 o 
   3  15   5      760.79      728.18     25.90 o 
   4  15   5      229.38      212.09     13.91 o 
   5  15   5       48.18       58.02      9.90 o 
   6  15   5       24.40       22.63      8.91 o 
  -8  16   5       28.10       32.92     12.60 o 
  -7  16   5       35.74       33.88     11.13 o 
  -6  16   5       13.32       20.15      9.40 o 
  -5  16   5        1.02       -0.08      7.49 o 
  -4  16   5      321.16      296.45     14.50 o 
  -3  16   5      275.40      255.12     37.59 o 
  -2  16   5      293.62      294.06     15.20 o 
  -1  16   5     1000.23      954.72     34.45 o 
   0  16   5      503.77      511.87     17.98 o 
   1  16   5      884.68      853.62     23.93 o 
   2  16   5       62.24       99.51     11.81 o 
   3  16   5      286.04      347.77     17.91 o 
   4  16   5      336.66      321.88     18.44 o 
   5  16   5       68.01       41.41      9.48 o 
   6  16   5       44.00       39.29     10.44 o 
  -8  17   5      230.73      210.21     20.12 o 
  -7  17   5       81.42      116.99     16.50 o 
  -6  17   5       21.69       34.49     10.76 o 
  -5  17   5        9.75        4.33      8.30 o 
  -4  17   5      205.70      231.16     16.26 o 
  -3  17   5        3.26        5.01      8.86 o 
  -2  17   5      534.33      608.58     26.93 o 
  -1  17   5     2009.14     1837.99     44.56 o 
   0  17   5       17.14       39.07      9.72 o 
   1  17   5        0.97        1.17      5.80 o 
   2  17   5      352.31      363.04     35.35 o 
   3  17   5      194.78      206.43     16.98 o 
   4  17   5      172.93      183.30     18.84 o 
   5  17   5      196.31      216.81     27.17 o 
   6  17   5        0.10        0.96      9.32 o 
  -8  18   5        9.73       11.55     11.53 o 
  -7  18   5        0.30       15.82     10.18 o 
  -6  18   5      174.99      153.11     16.49 o 
  -5  18   5        0.58        7.70      7.89 o 
  -4  18   5      173.41      181.53     15.21 o 
  -3  18   5      297.83      268.68     28.83 o 
  -2  18   5       25.51       26.37     10.49 o 
  -1  18   5      372.05      384.59     18.49 o 
   0  18   5     2810.12     2715.44     43.39 o 
   1  18   5      106.41       90.07     10.81 o 
   2  18   5        9.02        9.53      6.92 o 
   3  18   5      152.03      162.81     14.28 o 
   4  18   5       62.79       65.42     10.85 o 
   5  18   5        4.52        4.89      6.99 o 
  -8  19   5       65.37       76.97     15.12 o 
  -7  19   5       13.64       19.98     10.74 o 
  -6  19   5       92.74      126.03     15.59 o 
  -5  19   5      224.88      214.22     19.08 o 
  -4  19   5      204.32      199.53     21.03 o 
  -3  19   5      111.77      105.43     15.50 o 
  -2  19   5       26.17       37.90     12.36 o 
  -1  19   5       21.27       11.99      7.56 o 
   0  19   5       47.17       55.38      9.16 o 
   1  19   5      674.66      674.16     22.33 o 
   2  19   5       69.41       77.33     11.11 o 
   3  19   5      167.84      204.34     19.91 o 
   4  19   5       91.23      104.72     13.30 o 
   5  19   5       84.45      100.50     13.89 o 
  -7  20   5      322.26      322.75     23.33 o 
  -6  20   5      164.83      190.42     30.75 o 
  -5  20   5      164.84      236.38     35.75 o 
  -4  20   5       56.99       60.41     11.88 o 
  -3  20   5      215.55      224.01     20.60 o 
  -2  20   5       47.45       22.98     11.57 o 
  -1  20   5       29.83       26.14     12.43 o 
   0  20   5      300.38      307.59     16.54 o 
   1  20   5      230.16      279.87     32.62 o 
   2  20   5      167.74      190.42     14.92 o 
   3  20   5      259.21      292.66     18.23 o 
   4  20   5      269.12      325.15     19.74 o 
   5  20   5       73.79       82.97     16.08 o 
  -7  21   5       91.86       81.40     14.85 o 
  -6  21   5        1.88       18.83     10.90 o 
  -5  21   5        4.05        7.07     11.17 o 
  -4  21   5        3.11       -1.12      7.14 o 
  -3  21   5        9.80       -1.68     22.14 o 
  -2  21   5        7.14        2.75     10.05 o 
  -1  21   5      729.94      704.11     25.20 o 
   0  21   5        4.12       13.40      7.92 o 
   1  21   5      173.82      161.40     14.07 o 
   2  21   5        3.75        6.38      7.48 o 
   3  21   5        3.23        8.03      7.41 o 
   4  21   5        0.03       14.65     11.71 o 
   5  21   5        0.02        7.07      9.83 o 
  -7  22   5      175.73      178.15     19.59 o 
  -6  22   5       51.86       46.85     14.92 o 
  -5  22   5      176.39      197.05     42.89 o 
  -4  22   5       35.28       38.80     11.31 o 
  -3  22   5      103.53      153.12     29.06 o 
  -2  22   5       87.14       71.55     16.60 o 
  -1  22   5       45.33       65.01     11.41 o 
   0  22   5      144.86      129.93     14.21 o 
   1  22   5       43.44       57.23     10.37 o 
   2  22   5      603.41      632.69     23.56 o 
   3  22   5      149.12      161.40     23.26 o 
   4  22   5      123.36      165.96     34.81 o 
   5  22   5       45.55       36.04     12.95 o 
  -7  23   5       15.09       12.06     14.63 o 
  -6  23   5      326.03      332.24     48.43 o 
  -5  23   5       92.78       79.29     17.39 o 
  -4  23   5      226.45      194.43     17.45 o 
  -3  23   5       75.33       59.38     14.92 o 
  -2  23   5      477.06      464.47     70.11 o 
  -1  23   5       39.94       22.52      9.22 o 
   0  23   5      203.30      176.90     16.35 o 
   1  23   5      220.25      199.79     15.46 o 
   2  23   5      157.28      173.14     15.27 o 
   3  23   5      275.21      253.20     21.97 o 
   4  23   5       93.90       93.68     16.36 o 
  -7  24   5       31.37       19.40     23.98 o 
  -6  24   5       46.30       40.30     15.94 o 
  -5  24   5        1.44       13.31     12.85 o 
  -4  24   5       38.47       35.67     11.05 o 
  -3  24   5       13.07       19.47     12.30 o 
  -2  24   5        1.11        4.65     10.73 o 
  -1  24   5      163.00      121.75     14.44 o 
   0  24   5       41.47       34.43     10.87 o 
   1  24   5        0.62        3.94      7.12 o 
   2  24   5       12.13        9.93      9.14 o 
   3  24   5        0.07        4.95      9.49 o 
   4  24   5        2.32       12.49     10.64 o 
  -6  25   5        7.70        4.50     14.16 o 
  -5  25   5        9.71       21.90     13.69 o 
  -4  25   5      272.60      295.60     31.62 o 
  -3  25   5        0.09        9.65     11.73 o 
  -2  25   5      372.97      465.37     29.81 o 
  -1  25   5        1.48        5.25      8.75 o 
   0  25   5        5.90       18.35     10.03 o 
   1  25   5      110.04      133.94     16.14 o 
   2  25   5      124.59       98.50     15.40 o 
   3  25   5       28.80       34.70     12.42 o 
   4  25   5      106.63      104.53     17.00 o 
  -6  26   5       32.69       35.02     16.78 o 
  -5  26   5       79.48       68.80     18.40 o 
  -4  26   5       87.90       96.03     15.19 o 
  -3  26   5      211.64      208.12     38.51 o 
  -2  26   5       47.26       60.61     20.06 o 
  -1  26   5      271.47      266.01     19.67 o 
   0  26   5      129.07      121.42     18.42 o 
   1  26   5      359.41      331.89     30.70 o 
   2  26   5      426.09      368.03     24.58 o 
   3  26   5      238.18      211.93     21.20 o 
   4  26   5       94.87       81.22     38.82 o 
  -6  27   5        0.07        3.51     13.32 o 
  -5  27   5        0.18       11.09     13.41 o 
  -4  27   5        0.32        0.42     10.10 o 
  -3  27   5       28.24       34.04     15.04 o 
  -2  27   5      102.51      128.27     20.37 o 
  -1  27   5        8.59       12.22     11.62 o 
   0  27   5       81.04       92.96     17.80 o 
   1  27   5        7.76       19.23     10.15 o 
   2  27   5       15.89       32.60     11.23 o 
   3  27   5        0.12       -2.14      8.42 o 
  -5  28   5       10.16       16.94     15.10 o 
  -4  28   5        0.92       -6.21     13.10 o 
  -3  28   5       38.10       38.13     16.14 o 
  -2  28   5       92.85       77.49     24.91 o 
  -1  28   5       54.27       70.12     16.14 o 
   0  28   5      102.67      102.74     18.88 o 
   1  28   5        1.68        0.05      9.64 o 
   2  28   5       44.27       44.54     13.65 o 
   3  28   5      103.39      139.81     20.02 o 
  -5  29   5       32.66       33.55     16.92 o 
  -4  29   5       63.77       52.39     14.69 o 
  -3  29   5       88.71       67.80     24.91 o 
  -2  29   5      154.15      169.73     30.44 o 
  -1  29   5      159.85      120.25     19.24 o 
   0  29   5       72.70      101.71     30.90 o 
   1  29   5       97.97      116.33     16.90 o 
   2  29   5       32.12       15.04     10.27 o 
  -4  30   5       26.74       15.93     33.67 o 
  -3  30   5        4.19        4.15     19.83 o 
  -2  30   5       11.32       19.37     20.29 o 
  -1  30   5       12.90       -8.76     16.60 o 
   0  30   5       29.25        8.34     12.20 o 
   1  30   5       50.30       32.13     11.75 o 
   2  30   5       18.20       19.11     10.19 o 
  -3  31   5       66.01       56.27     26.29 o 
  -2  31   5       60.72       95.01     28.14 o 
  -1  31   5        2.75       14.30     19.37 o 
   0  31   5       34.97       37.15     15.29 o 
   1  31   5        0.17        8.77     10.75 o 
  -2  32   5      110.63      119.92     29.98 o 
  -1  32   5      129.89      147.13     31.36 o 
   0  32   5        3.75       15.56     23.98 o 
  -9   0   6       30.34       15.76     20.99 o 
  -8   0   6        7.21       15.35     12.01 o 
  -7   0   6        7.16       22.42     11.36 o 
  -6   0   6     2375.96     2181.20     54.72 o 
  -5   0   6        3.40       11.35      8.73 o 
  -4   0   6      846.41      813.61     29.62 o 
  -3   0   6     1862.65     1803.58     42.62 o 
  -2   0   6      766.85      787.86     20.63 o 
  -1   0   6      729.02      738.58     20.53 o 
   0   0   6      886.95      904.08     31.92 o 
   1   0   6     1168.71     1123.71     38.05 o 
   2   0   6       27.29       28.47     10.75 o 
   3   0   6     1292.06     1199.58     42.63 o 
   4   0   6       21.37        4.38      9.46 o 
   5   0   6      310.97      269.30     26.20 o 
   6   0   6      120.60       90.32     25.14 o 
  -9   1   6       20.35       18.28     10.84 o 
  -8   1   6       67.86       84.61     15.04 o 
  -7   1   6      232.30      214.09     28.71 o 
  -6   1   6        2.61       41.98     11.38 o 
  -5   1   6      382.19      373.76     16.15 o 
  -4   1   6       95.27      106.96      9.38 o 
  -3   1   6      234.19      235.54     19.84 o 
  -2   1   6       52.46       54.55      5.15 o 
  -1   1   6       92.99       96.57      7.28 o 
   0   1   6      140.91      172.43     18.77 o 
   1   1   6        0.32       -1.71      5.34 o 
   2   1   6      451.99      444.49     17.65 o 
   3   1   6      216.27      182.32     13.99 o 
   4   1   6       61.77       83.74     11.51 o 
   5   1   6       54.58       33.39     10.07 o 
   6   1   6       69.09       62.38     12.58 o 
  -9   2   6        3.12       16.22     10.03 o 
  -8   2   6       14.54       27.11      9.27 o 
  -7   2   6       45.06       64.24     15.18 o 
  -6   2   6       45.81       59.56      9.27 o 
  -5   2   6       18.94       29.11      6.98 o 
  -4   2   6      408.86      418.41     15.38 o 
  -3   2   6      156.55      148.85     11.95 o 
  -2   2   6       72.69       90.27      6.46 o 
  -1   2   6      136.07      125.50      8.02 o 
   0   2   6      230.12      226.41     15.71 o 
   1   2   6      200.13      206.22     31.65 o 
   2   2   6       31.88       38.38      7.89 o 
   3   2   6        7.72        1.97      6.17 o 
   4   2   6      134.53      148.91     13.97 o 
   5   2   6       35.35       46.37     10.45 o 
   6   2   6       25.31       38.76     11.30 o 
  -9   3   6       53.18       29.39     11.96 o 
  -8   3   6        8.55        9.92      9.73 o 
  -7   3   6      160.11      185.14     15.79 o 
  -6   3   6       12.13       12.05      6.65 o 
  -5   3   6      925.97      908.96     23.45 o 
  -4   3   6      488.41      502.94     16.71 o 
  -3   3   6      304.42      288.82     12.91 o 
  -2   3   6      240.79      230.36      9.75 o 
  -1   3   6       50.89       69.08      8.01 o 
   0   3   6     1933.87     1877.79     32.97 o 
   1   3   6     1405.46     1352.13     33.79 o 
   2   3   6      911.60      890.41     24.51 o 
   3   3   6       21.30       34.10      8.07 o 
   4   3   6      284.84      352.38     25.96 o 
   5   3   6       84.24      102.26     13.46 o 
   6   3   6      239.38      231.51     19.06 o 
  -9   4   6        0.37       16.54     10.92 o 
  -8   4   6        0.36       -0.12      9.00 o 
  -7   4   6       24.33       27.63     10.02 o 
  -6   4   6      433.25      397.11     17.71 o 
  -5   4   6       12.86       18.17      6.60 o 
  -4   4   6      115.91      111.49      9.63 o 
  -3   4   6     1134.35     1115.03     23.41 o 
  -2   4   6       82.82       79.70      7.60 o 
  -1   4   6     2118.24     2073.84     33.08 o 
   0   4   6        3.19        6.91      5.12 o 
   1   4   6      105.82      131.19     11.00 o 
   2   4   6      160.21      161.79     12.47 o 
   3   4   6       83.89      100.89     11.33 o 
   4   4   6       80.21       55.87     10.14 o 
   5   4   6      247.88      243.28     20.77 o 
   6   4   6        4.57        6.61      8.86 o 
  -9   5   6       37.80       54.99     13.55 o 
  -8   5   6        2.52        3.13      9.27 o 
  -7   5   6       10.27        6.17      8.32 o 
  -6   5   6       16.38       22.19      8.51 o 
  -5   5   6      316.99      288.09     14.95 o 
  -4   5   6      364.41      362.44     32.35 o 
  -3   5   6       68.27       82.69      8.31 o 
  -2   5   6       19.18       20.25      5.48 o 
  -1   5   6       11.88       21.73      5.90 o 
   0   5   6      321.93      337.32     15.24 o 
   1   5   6      129.69      121.85     10.76 o 
   2   5   6      186.81      172.13     12.34 o 
   3   5   6      316.78      264.33     16.01 o 
   4   5   6       80.81       93.32     12.02 o 
   5   5   6       24.19       33.17      9.48 o 
   6   5   6       52.52       57.90     12.56 o 
  -9   6   6        8.85       22.14     10.61 o 
  -8   6   6      125.76      152.79     17.48 o 
  -7   6   6       86.33      112.35     14.52 o 
  -6   6   6      150.29      160.31     15.16 o 
  -5   6   6      124.50      135.65     11.23 o 
  -4   6   6      483.12      455.90     16.01 o 
  -3   6   6      825.31      800.71     22.30 o 
  -2   6   6      397.71      392.18     13.13 o 
  -1   6   6      846.11      790.53     20.98 o 
   0   6   6     1099.66     1109.06     25.29 o 
   1   6   6      288.38      299.91     13.30 o 
   2   6   6        1.76        1.11      6.01 o 
   3   6   6      158.96      189.09     14.78 o 
   4   6   6       89.46      122.36     14.91 o 
   5   6   6      421.54      394.95     51.13 o 
   6   6   6       25.04       24.53     10.07 o 
  -9   7   6       13.67       32.05     12.29 o 
  -8   7   6        0.68       10.96      9.64 o 
  -7   7   6       46.77       59.99     12.04 o 
  -6   7   6        2.96       -3.66      7.08 o 
  -5   7   6      142.24      125.43     12.94 o 
  -4   7   6      580.12      591.94     18.12 o 
  -3   7   6      132.39      151.44     14.65 o 
  -2   7   6      786.25      715.41     25.66 o 
  -1   7   6      475.43      479.56     17.04 o 
   0   7   6      628.23      617.90     25.40 o 
   1   7   6      932.03      893.19     20.74 o 
   2   7   6      427.14      418.12     17.26 o 
   3   7   6       24.11       30.03      7.05 o 
   4   7   6       59.51       73.78     11.08 o 
   5   7   6        1.53        1.33      7.44 o 
   6   7   6       66.02       75.98     13.43 o 
  -9   8   6        1.27       -1.67     10.18 o 
  -8   8   6       99.85       68.75     15.11 o 
  -7   8   6        0.01       26.07      9.57 o 
  -6   8   6      119.34      106.65     13.22 o 
  -5   8   6      125.67      126.86     25.34 o 
  -4   8   6        9.37        5.93      6.76 o 
  -3   8   6      315.27      298.59     18.97 o 
  -2   8   6       98.48      109.55     10.43 o 
  -1   8   6      127.92      136.31     12.09 o 
   0   8   6     1097.00     1088.57     29.62 o 
   1   8   6     1639.83     1639.25     28.63 o 
   2   8   6      609.61      624.28     20.45 o 
   3   8   6      845.83      779.98     24.59 o 
   4   8   6        0.36        1.01      6.78 o 
   5   8   6        7.76       -1.64      7.75 o 
   6   8   6        1.76       14.56      9.04 o 
  -9   9   6      165.45      155.70     18.37 o 
  -8   9   6       19.41       31.02     11.55 o 
  -7   9   6      376.91      382.41     31.52 o 
  -6   9   6       16.49       13.71      7.89 o 
  -5   9   6      362.53      377.03     19.65 o 
  -4   9   6      837.70      831.36     25.27 o 
  -3   9   6      487.98      470.70     19.30 o 
  -2   9   6      715.99      720.80     37.70 o 
  -1   9   6      598.25      588.08     20.69 o 
   0   9   6      325.16      312.98     14.73 o 
   1   9   6       90.97      107.90      9.35 o 
   2   9   6      105.62      110.49     10.95 o 
   3   9   6      109.13      106.94     10.46 o 
   4   9   6      120.38      121.88     13.20 o 
   5   9   6       34.55       56.50     11.26 o 
   6   9   6      265.95      246.83     23.90 o 
  -9  10   6        0.03       19.37     13.15 o 
  -8  10   6      229.20      221.05     20.01 o 
  -7  10   6        9.96       30.26     10.34 o 
  -6  10   6      145.37      164.39     15.53 o 
  -5  10   6      222.47      180.23     15.13 o 
  -4  10   6       14.30       10.43      6.94 o 
  -3  10   6      253.64      243.66     48.89 o 
  -2  10   6      144.89      142.36     14.58 o 
  -1  10   6      484.32      474.49     17.68 o 
   0  10   6      353.46      351.87     16.38 o 
   1  10   6       15.76       14.58      5.71 o 
   2  10   6        6.81        9.35      5.54 o 
   3  10   6      167.85      185.23     12.91 o 
   4  10   6       91.65       74.10      9.55 o 
   5  10   6       19.20       11.16      8.48 o 
   6  10   6       65.24       58.08     12.09 o 
  -8  11   6       92.55       93.85     15.49 o 
  -7  11   6       14.24       -2.24      8.28 o 
  -6  11   6        9.07        5.85      7.60 o 
  -5  11   6       30.02       37.64      9.68 o 
  -4  11   6      115.03      114.38     12.08 o 
  -3  11   6       82.40       89.00     10.34 o 
  -2  11   6       11.99       18.30     15.68 o 
  -1  11   6      116.72      148.89     12.33 o 
   0  11   6        8.90       18.45      7.34 o 
   1  11   6     1138.91     1122.80     24.03 o 
   2  11   6     1187.03     1075.89     34.95 o 
   3  11   6      104.83      101.31     10.37 o 
   4  11   6        1.17        6.63      6.66 o 
   5  11   6        7.17       -3.36      6.89 o 
   6  11   6       35.82       39.43     10.85 o 
  -8  12   6      255.95      288.31     32.73 o 
  -7  12   6       14.73        7.18      8.92 o 
  -6  12   6      259.74      261.71     18.79 o 
  -5  12   6        8.13       20.31      8.52 o 
  -4  12   6       46.90       36.32      9.22 o 
  -3  12   6     1264.36     1150.76     34.70 o 
  -2  12   6      705.76      680.00     48.66 o 
  -1  12   6     1188.30     1200.51     29.96 o 
   0  12   6     1488.88     1443.94     33.25 o 
   1  12   6     1269.33     1249.50     25.52 o 
   2  12   6        0.93       13.00      6.31 o 
   3  12   6      220.83      243.76     14.32 o 
   4  12   6       28.30       25.27      7.59 o 
   5  12   6      159.81      159.12     15.73 o 
  -8  13   6       11.24       35.25     11.69 o 
  -7  13   6      210.22      215.16     25.28 o 
  -6  13   6        0.14        8.70      8.20 o 
  -5  13   6        1.13       -2.69      6.65 o 
  -4  13   6       32.86       35.90     11.86 o 
  -3  13   6       30.70       50.02     11.51 o 
  -2  13   6      410.87      364.90     52.81 o 
  -1  13   6      347.65      339.56     44.16 o 
   0  13   6      129.70      131.70     18.00 o 
   1  13   6        0.79        6.39      6.92 o 
   2  13   6       87.70       87.37      9.97 o 
   3  13   6        0.69        3.95      5.75 o 
   4  13   6      197.52      172.46     13.33 o 
   5  13   6       22.37       34.66     10.29 o 
  -8  14   6       71.96       67.48     15.41 o 
  -7  14   6       15.44       32.62     10.84 o 
  -6  14   6        3.85        8.91      8.09 o 
  -5  14   6       59.40       72.82     12.03 o 
  -4  14   6      243.99      275.79     29.52 o 
  -3  14   6       84.39       82.47     13.47 o 
  -2  14   6      256.69      234.75     21.22 o 
  -1  14   6      121.24      115.81     12.27 o 
   0  14   6      657.63      678.06     24.34 o 
   1  14   6       30.66       21.78      8.73 o 
   2  14   6      212.43      209.99     14.83 o 
   3  14   6        6.26       -0.07      6.10 o 
   4  14   6       12.11       24.91      7.95 o 
   5  14   6       82.20       87.38     11.71 o 
  -8  15   6       10.99        8.27     10.53 o 
  -7  15   6       24.96       30.62     10.73 o 
  -6  15   6       65.29       81.44     13.29 o 
  -5  15   6      259.58      273.83     24.43 o 
  -4  15   6       10.06        7.15     10.11 o 
  -3  15   6     1013.51      983.90     33.98 o 
  -2  15   6     1271.73     1132.17     37.10 o 
  -1  15   6      223.57      221.71     15.73 o 
   0  15   6      152.58      183.74     15.54 o 
   1  15   6      400.76      400.08     19.17 o 
   2  15   6      636.94      686.07     28.04 o 
   3  15   6      113.95      110.45     11.34 o 
   4  15   6      313.45      328.43     29.70 o 
   5  15   6       30.61       34.19     10.46 o 
  -8  16   6       22.13       16.73     10.06 o 
  -7  16   6        1.14       -5.46      8.69 o 
  -6  16   6      105.42       94.94     14.13 o 
  -5  16   6       72.59       73.25     16.48 o 
  -4  16   6      254.52      240.45     23.42 o 
  -3  16   6       11.15       16.83     12.22 o 
  -2  16   6      522.03      577.66     27.59 o 
  -1  16   6      111.16      105.51     12.10 o 
   0  16   6       24.30       48.51     10.80 o 
   1  16   6      216.67      226.75     15.34 o 
   2  16   6       21.56        9.38      7.37 o 
   3  16   6      193.82      176.65     17.81 o 
   4  16   6       16.90       30.71     11.40 o 
   5  16   6      412.30      402.72     20.32 o 
  -8  17   6       38.97       25.55     14.63 o 
  -7  17   6        0.10        7.29     10.07 o 
  -6  17   6       34.55       28.03     14.41 o 
  -5  17   6       25.84       32.60     12.94 o 
  -4  17   6      128.37      131.20     19.37 o 
  -3  17   6        0.31       -7.30      8.86 o 
  -2  17   6       29.54       25.59     11.29 o 
  -1  17   6        3.94        3.91      7.13 o 
   0  17   6      358.78      362.69     19.93 o 
   1  17   6        6.58        1.15      6.58 o 
   2  17   6      203.69      214.50     17.91 o 
   3  17   6       11.22       18.46     10.34 o 
   4  17   6        0.08        7.03      9.57 o 
   5  17   6      110.02       97.28     16.69 o 
  -7  18   6       63.95       50.57     13.52 o 
  -6  18   6      131.66      136.17     21.41 o 
  -5  18   6        9.94       22.39     12.61 o 
  -4  18   6      169.43      116.34     18.51 o 
  -3  18   6      205.32      286.21     22.78 o 
  -2  18   6      109.57      112.78     34.82 o 
  -1  18   6       58.93       58.12     10.92 o 
   0  18   6      179.49      201.56     21.74 o 
   1  18   6      224.65      275.34     22.30 o 
   2  18   6      133.63      163.25     15.01 o 
   3  18   6      454.24      464.78     28.69 o 
   4  18   6       30.73       26.83      9.72 o 
   5  18   6      135.06      116.72     17.97 o 
  -7  19   6       53.89       48.31     35.28 o 
  -6  19   6       65.72       75.93     18.70 o 
  -5  19   6      129.24      140.27     58.58 o 
  -4  19   6        4.88        5.86     11.62 o 
  -3  19   6      668.73      670.22     30.89 o 
  -2  19   6     1197.66     1122.65     51.20 o 
  -1  19   6      171.26      205.37     16.41 o 
   0  19   6       25.01       21.66      9.16 o 
   1  19   6       10.93       13.52      7.82 o 
   2  19   6       22.77       21.48      8.95 o 
   3  19   6       91.32      110.24     13.38 o 
   4  19   6      203.45      192.50     23.37 o 
  -7  20   6        0.12       -3.41     12.71 o 
  -6  20   6       17.78       27.73     14.41 o 
  -5  20   6       16.42       28.12     25.14 o 
  -4  20   6        9.80        7.99     11.16 o 
  -3  20   6       40.06       29.35     13.32 o 
  -2  20   6       24.96       42.63     12.85 o 
  -1  20   6      396.56      348.78     20.63 o 
   0  20   6        7.67       15.25      8.73 o 
   1  20   6      114.21      113.51     15.98 o 
   2  20   6        1.97        8.34      7.67 o 
   3  20   6       43.59       47.07     11.09 o 
   4  20   6       14.98       20.35      9.63 o 
  -7  21   6       94.84       99.77     32.98 o 
  -6  21   6      148.31      199.20     25.43 o 
  -5  21   6      159.95      177.56     47.74 o 
  -4  21   6       39.28       90.71     26.06 o 
  -3  21   6       17.52       43.66     13.98 o 
  -2  21   6      175.81      224.95     22.05 o 
  -1  21   6      364.39      376.67     25.73 o 
   0  21   6      426.48      423.16     23.30 o 
   1  21   6      216.95      253.72     20.90 o 
   2  21   6      271.51      271.90     20.57 o 
   3  21   6       71.22       86.97     13.14 o 
   4  21   6       45.28       42.12     11.16 o 
  -7  22   6       36.66       37.83     14.82 o 
  -6  22   6       23.56       44.27     27.90 o 
  -5  22   6       97.02       66.18     17.38 o 
  -4  22   6       53.91       70.01     17.58 o 
  -3  22   6      162.46      155.56     20.83 o 
  -2  22   6        4.31        9.45     12.91 o 
  -1  22   6      423.61      413.56     27.93 o 
   0  22   6        0.71       -1.74      8.36 o 
   1  22   6      185.22      198.14     16.04 o 
   2  22   6       49.15       55.47     12.05 o 
   3  22   6       19.89       34.07     10.14 o 
   4  22   6       19.95       32.76     12.48 o 
  -6  23   6        7.09       10.77     14.44 o 
  -5  23   6       20.68       22.16     14.34 o 
  -4  23   6       10.57        4.72     12.41 o 
  -3  23   6      258.21      248.55     24.59 o 
  -2  23   6      217.49      236.02     23.58 o 
  -1  23   6        0.88        1.22     11.07 o 
   0  23   6       74.06       69.97     12.76 o 
   1  23   6       10.94       15.65      8.94 o 
   2  23   6       16.74       20.15      9.24 o 
   3  23   6       11.60        8.25     10.31 o 
  -6  24   6      101.75      123.96     22.60 o 
  -5  24   6       25.09       23.19     15.07 o 
  -4  24   6      266.84      244.03     26.92 o 
  -3  24   6      121.87       68.32     16.84 o 
  -2  24   6      279.15      249.37     24.05 o 
  -1  24   6      314.80      279.93     29.75 o 
   0  24   6       74.63       62.18     12.97 o 
   1  24   6      271.05      264.74     18.67 o 
   2  24   6       93.76       85.13     17.98 o 
   3  24   6      406.01      400.70     27.08 o 
  -6  25   6       52.33       44.95     19.14 o 
  -5  25   6       16.14       12.95     13.41 o 
  -4  25   6        0.24        0.45     12.63 o 
  -3  25   6        6.53       -7.72     14.76 o 
  -2  25   6        0.23       14.45     12.22 o 
  -1  25   6      219.33      197.24     22.94 o 
   0  25   6      180.66      179.30     18.46 o 
   1  25   6       34.55       33.97     10.65 o 
   2  25   6       32.84       44.86     13.03 o 
   3  25   6       13.28       28.19     10.15 o 
  -5  26   6        5.84       20.89     15.94 o 
  -4  26   6        0.85       11.11     14.50 o 
  -3  26   6       12.12       24.66     15.32 o 
  -2  26   6       82.44       57.74     17.17 o 
  -1  26   6        0.02        4.63     13.06 o 
   0  26   6        8.74       13.50     10.57 o 
   1  26   6       23.09       26.44     11.17 o 
   2  26   6        4.69        9.54     10.55 o 
  -5  27   6        4.34       14.27     14.05 o 
  -4  27   6       24.25       19.94     14.41 o 
  -3  27   6      590.05      625.90     46.58 o 
  -2  27   6      162.53      183.97     40.59 o 
  -1  27   6      146.42      192.07     24.68 o 
   0  27   6      303.98      330.49     28.00 o 
   1  27   6       79.45       84.87     16.31 o 
   2  27   6      240.00      246.92     22.57 o 
  -4  28   6       49.55       31.99     16.18 o 
  -3  28   6        2.48       15.79     21.45 o 
  -2  28   6      228.78      254.78     40.36 o 
  -1  28   6       75.51       89.48     26.29 o 
   0  28   6       80.30       75.16     18.08 o 
   1  28   6       25.40       58.18     17.12 o 
  -4  29   6       64.94       81.75     20.36 o 
  -3  29   6       29.20       49.36     30.44 o 
  -2  29   6        7.42       16.14     19.37 o 
  -1  29   6       29.51       52.12     22.60 o 
   0  29   6        0.23        3.86     12.34 o 
   1  29   6        0.32        4.94     12.80 o 
  -3  30   6       31.81       11.53     20.29 o 
  -2  30   6      165.80      156.36     31.83 o 
  -1  30   6       79.46       86.71     25.83 o 
   0  30   6       10.41       13.36     19.14 o 
  -9   1   7        1.27       -4.60     10.01 o 
  -8   1   7      169.46      155.57     18.64 o 
  -7   1   7        9.31       15.43      8.01 o 
  -6   1   7      137.01      131.95     12.59 o 
  -5   1   7      343.33      316.94     16.71 o 
  -4   1   7      409.61      393.44     27.43 o 
  -3   1   7      698.76      699.13     19.83 o 
  -2   1   7       15.01       12.35      5.78 o 
  -1   1   7      133.88      157.09     20.14 o 
   0   1   7      340.96      323.53     17.31 o 
   1   1   7     1019.57     1058.47     32.04 o 
   2   1   7       32.22       19.96      7.38 o 
   3   1   7      666.05      659.95     24.26 o 
   4   1   7       15.62       10.90      8.21 o 
   5   1   7      198.46      198.06     17.59 o 
  -9   2   7       44.75       44.77     13.75 o 
  -8   2   7        0.20        3.97     10.26 o 
  -7   2   7      108.13      145.70     23.30 o 
  -6   2   7       16.54       13.67      7.63 o 
  -5   2   7      266.18      276.67     15.63 o 
  -4   2   7      282.63      269.42     14.56 o 
  -3   2   7       12.54       21.00      5.94 o 
  -2   2   7      512.68      517.43     16.84 o 
  -1   2   7     3150.90     3027.90     54.42 o 
   0   2   7      264.68      277.33     16.95 o 
   1   2   7       27.10       32.69      8.95 o 
   2   2   7      596.51      665.43     28.40 o 
   3   2   7       10.42       20.54      8.14 o 
   4   2   7      370.05      298.89     19.42 o 
   5   2   7        9.84       13.61      8.75 o 
  -9   3   7       37.76       29.23     13.30 o 
  -8   3   7      108.05       95.99     15.69 o 
  -7   3   7       24.70       24.19     10.32 o 
  -6   3   7        1.97       -1.49      6.59 o 
  -5   3   7        5.18       10.10      6.91 o 
  -4   3   7       26.52       29.56      7.44 o 
  -3   3   7      230.84      240.23     13.45 o 
  -2   3   7       87.33      105.62     13.59 o 
  -1   3   7      967.82      934.11     28.16 o 
   0   3   7      531.61      512.39     18.99 o 
   1   3   7       88.70       77.41     10.23 o 
   2   3   7       46.32       34.52      8.37 o 
   3   3   7        1.24        2.71      7.17 o 
   4   3   7        4.02       10.91      7.43 o 
   5   3   7       17.53        8.18      8.62 o 
  -9   4   7       52.99       64.93     15.35 o 
  -8   4   7      101.99      110.91     16.51 o 
  -7   4   7       83.75       94.98     14.71 o 
  -6   4   7       63.83       54.54     11.23 o 
  -5   4   7      164.53      168.25     19.97 o 
  -4   4   7      635.02      627.39     19.97 o 
  -3   4   7      369.16      373.02     20.90 o 
  -2   4   7      910.28      855.04     26.34 o 
  -1   4   7       24.44       35.73      7.55 o 
   0   4   7      142.48      138.43     11.90 o 
   1   4   7        0.24       -4.27      5.72 o 
   2   4   7      273.19      292.44     17.07 o 
   3   4   7        3.21        7.48      7.17 o 
   4   4   7      364.36      323.63     22.55 o 
   5   4   7       93.19       95.65     13.71 o 
  -8   5   7       89.68      104.97     28.65 o 
  -7   5   7        8.95        4.31      9.00 o 
  -6   5   7      174.94      180.36     16.38 o 
  -5   5   7      190.67      191.52     19.81 o 
  -4   5   7      217.69      223.34     14.05 o 
  -3   5   7      464.67      464.84     20.29 o 
  -2   5   7       88.52       99.83     12.15 o 
  -1   5   7      778.92      753.54     28.96 o 
   0   5   7      652.43      631.22     22.30 o 
   1   5   7        1.92        1.91      5.88 o 
   2   5   7       89.74       85.64     11.10 o 
   3   5   7      569.70      588.43     22.65 o 
   4   5   7       14.22       17.38      8.15 o 
   5   5   7      317.19      349.50     33.39 o 
  -8   6   7        0.20      -13.54      9.03 o 
  -7   6   7        5.73       -4.29      8.87 o 
  -6   6   7        1.09       -2.22      7.57 o 
  -5   6   7       16.92       27.49      9.34 o 
  -4   6   7       10.99        9.07      6.19 o 
  -3   6   7        5.01        2.55      6.91 o 
  -2   6   7      185.32      206.98     15.33 o 
  -1   6   7      205.45      192.04     12.76 o 
   0   6   7       26.83       40.26      9.55 o 
   1   6   7      298.52      251.20     18.51 o 
   2   6   7       12.61        3.60      7.72 o 
   3   6   7       33.99       30.32      8.41 o 
   4   6   7       10.76       11.35      8.16 o 
   5   6   7       22.04       24.86      9.92 o 
  -8   7   7       43.73       82.95     15.23 o 
  -7   7   7       35.02       36.35     14.81 o 
  -6   7   7      132.87      156.82     15.99 o 
  -5   7   7       53.16       49.54     10.79 o 
  -4   7   7      502.49      478.77     22.18 o 
  -3   7   7      103.25       94.31     12.04 o 
  -2   7   7      275.80      329.00     17.53 o 
  -1   7   7      409.11      451.98     17.13 o 
   0   7   7      127.70      111.82     13.18 o 
   1   7   7      766.70      778.57     23.93 o 
   2   7   7      194.62      193.59     17.33 o 
   3   7   7       63.24       75.50     11.27 o 
   4   7   7       11.88       11.02      8.10 o 
   5   7   7      213.00      198.36     22.04 o 
  -8   8   7       24.24       27.39     11.70 o 
  -7   8   7      226.59      232.48     38.71 o 
  -6   8   7      163.52      167.20     16.45 o 
  -5   8   7        2.74       -2.35      7.93 o 
  -4   8   7      338.23      315.14     24.49 o 
  -3   8   7        0.59       14.18     10.19 o 
  -2   8   7     1002.74      960.01     27.09 o 
  -1   8   7        4.86        3.93      6.76 o 
   0   8   7        1.46        4.83      5.68 o 
   1   8   7      295.13      286.06     23.17 o 
   2   8   7      172.02      197.92     17.01 o 
   3   8   7       40.77       50.58     10.11 o 
   4   8   7      305.90      276.99     25.83 o 
   5   8   7       61.91       67.77     12.62 o 
  -8   9   7       22.27       20.99     11.28 o 
  -7   9   7        2.40        8.19      9.47 o 
  -6   9   7        5.61        7.67      8.60 o 
  -5   9   7        6.22       16.92      8.41 o 
  -4   9   7       68.77       66.38     16.84 o 
  -3   9   7      149.44      184.40     20.05 o 
  -2   9   7        0.85        7.65      8.52 o 
  -1   9   7       51.22       42.70      9.34 o 
   0   9   7        6.47        5.03      6.30 o 
   1   9   7      259.35      189.69     14.17 o 
   2   9   7       43.08       20.04      7.52 o 
   3   9   7       11.22        9.04      7.48 o 
   4   9   7        9.41       14.22      7.84 o 
   5   9   7       53.33       51.74     11.43 o 
  -8  10   7        0.05        7.26     10.37 o 
  -7  10   7       42.18       54.69     13.11 o 
  -6  10   7        0.17       -6.19      7.30 o 
  -5  10   7      203.72      190.11     21.38 o 
  -4  10   7      453.40      415.25     28.17 o 
  -3  10   7      221.81      251.81     22.58 o 
  -2  10   7      302.94      340.06     23.52 o 
  -1  10   7      656.48      648.51     42.43 o 
   0  10   7      742.18      755.18     22.69 o 
   1  10   7      367.37      329.15     17.61 o 
   2  10   7      284.24      258.19     15.95 o 
   3  10   7       31.89       30.11      8.57 o 
   4  10   7      103.06      101.65     13.61 o 
   5  10   7        0.25       13.01      9.14 o 
  -8  11   7      118.62      135.43     18.12 o 
  -7  11   7       84.90       89.32     14.95 o 
  -6  11   7        4.08       13.63      9.23 o 
  -5  11   7      302.92      277.98     24.43 o 
  -4  11   7       17.25       38.11     12.51 o 
  -3  11   7      538.91      514.84     28.56 o 
  -2  11   7      455.53      439.37     24.29 o 
  -1  11   7     1651.02     1590.37     84.87 o 
   0  11   7       10.47        8.53      9.55 o 
   1  11   7      651.30      624.80     22.00 o 
   2  11   7      140.44      147.44     13.98 o 
   3  11   7       72.93       76.60     11.69 o 
   4  11   7       44.93       71.03     12.36 o 
   5  11   7      122.23      123.60     14.89 o 
  -8  12   7        7.35        4.83     10.89 o 
  -7  12   7       68.45       49.37     12.66 o 
  -6  12   7      249.99      222.09     34.08 o 
  -5  12   7        8.35       24.47     12.81 o 
  -4  12   7        4.66       15.08     10.38 o 
  -3  12   7       19.47       27.38     22.83 o 
  -2  12   7        0.93        2.03      8.42 o 
  -1  12   7       32.26       36.19     12.07 o 
   0  12   7       16.80        6.30     10.08 o 
   1  12   7        3.50       13.88      8.61 o 
   2  12   7        0.05       -0.03      6.29 o 
   3  12   7       14.95        5.21      6.59 o 
   4  12   7       91.47       92.16     13.41 o 
   5  12   7       15.86       13.94      8.97 o 
  -8  13   7       10.32        6.90     10.14 o 
  -7  13   7       16.88        4.89     10.06 o 
  -6  13   7       51.98       33.54     28.37 o 
  -5  13   7       89.44      103.70     18.73 o 
  -4  13   7      304.50      275.27     56.04 o 
  -3  13   7       69.49      109.31     27.67 o 
  -2  13   7      165.32      196.18     32.52 o 
  -1  13   7      144.85      191.33     34.59 o 
   0  13   7      195.45      179.81     30.10 o 
   1  13   7      611.26      460.81     41.51 o 
   2  13   7       56.01       73.43     13.68 o 
   3  13   7      181.30      171.79     13.47 o 
   4  13   7       16.43       19.91      9.16 o 
  -8  14   7        2.37        4.72      9.76 o 
  -7  14   7       60.90      102.05     26.55 o 
  -6  14   7        7.77        4.42     10.92 o 
  -5  14   7      147.54      157.29     21.54 o 
  -4  14   7      216.76      215.12     29.29 o 
  -3  14   7      420.86      399.43     43.82 o 
  -2  14   7       93.10      110.79     15.92 o 
  -1  14   7      304.51      293.92     23.16 o 
   0  14   7      348.46      317.63     29.06 o 
   1  14   7       13.68       31.55     13.32 o 
   2  14   7      410.66      354.72     23.52 o 
   3  14   7       80.53       90.32     12.54 o 
   4  14   7      437.70      405.25     22.52 o 
  -7  15   7       18.14       10.54     12.18 o 
  -6  15   7       22.70       23.08     27.21 o 
  -5  15   7       80.80      105.18     29.29 o 
  -4  15   7       27.81       27.93     12.94 o 
  -3  15   7        6.70        0.00     15.68 o 
  -2  15   7      207.82      182.84     19.11 o 
  -1  15   7       12.24       12.35     10.49 o 
   0  15   7        4.53       -9.47      7.08 o 
   1  15   7       31.61       21.30     11.83 o 
   2  15   7       10.29        8.44      9.65 o 
   3  15   7       52.45       42.67     12.33 o 
   4  15   7       51.16       61.04     18.19 o 
  -7  16   7       94.34      114.41     21.79 o 
  -6  16   7        5.66       12.32     13.30 o 
  -5  16   7      171.04      160.34     34.36 o 
  -4  16   7       97.35      137.90     21.91 o 
  -3  16   7        4.12      -10.61     15.22 o 
  -2  16   7      160.67      200.18     20.22 o 
  -1  16   7       45.04       37.75     12.85 o 
   0  16   7      292.33      346.04     21.55 o 
   1  16   7      203.50      187.43     25.05 o 
   2  16   7      229.94      179.54     18.90 o 
   3  16   7       21.61       34.69     12.42 o 
   4  16   7       59.29      109.05     18.07 o 
  -7  17   7        0.71        0.66     12.34 o 
  -6  17   7      139.43      149.56     46.35 o 
  -5  17   7       41.50       43.27     23.06 o 
  -4  17   7      465.38      393.95     30.06 o 
  -3  17   7       16.93       23.52     21.68 o 
  -2  17   7      371.84      387.98     25.59 o 
  -1  17   7      265.67      299.47     41.05 o 
   0  17   7       26.12       23.41     17.80 o 
   1  17   7       90.57      103.17     14.70 o 
   2  17   7       28.98       27.72      9.33 o 
   3  17   7      277.89      349.44     23.77 o 
   4  17   7        4.05       16.54     12.12 o 
  -7  18   7        0.20       11.65     13.46 o 
  -6  18   7        0.10       15.05     19.83 o 
  -5  18   7       12.69       19.77     13.28 o 
  -4  18   7      154.66      188.08     71.95 o 
  -3  18   7        5.91       -2.31     17.99 o 
  -2  18   7      173.90      193.95     45.66 o 
  -1  18   7       43.81       28.25     15.68 o 
   0  18   7        5.86        3.46      8.61 o 
   1  18   7        5.84       15.64     10.10 o 
   2  18   7       83.21       80.94     12.58 o 
   3  18   7       53.97       49.33     11.60 o 
   4  18   7       67.38       64.42     12.85 o 
  -7  19   7       45.45       37.14     28.14 o 
  -6  19   7      122.83      108.98     21.27 o 
  -5  19   7       95.68      102.52     30.90 o 
  -4  19   7       34.91       37.45     14.58 o 
  -3  19   7       82.22       64.11     26.29 o 
  -2  19   7       76.18      111.31     18.00 o 
  -1  19   7      129.15      113.66     25.83 o 
   0  19   7       40.56       34.90     11.12 o 
   1  19   7      192.17      215.97     19.68 o 
   2  19   7       21.82       23.10     10.13 o 
   3  19   7        7.59       23.83      9.75 o 
  -6  20   7      174.85      166.62     31.59 o 
  -5  20   7      143.47      128.71     22.37 o 
  -4  20   7      167.20      208.25     25.38 o 
  -3  20   7      336.77      359.30     46.58 o 
  -2  20   7      188.24      209.47     22.57 o 
  -1  20   7       36.47       50.35     15.40 o 
   0  20   7      291.30      283.21     44.03 o 
   1  20   7        0.71        8.25      9.45 o 
   2  20   7      180.98      187.36     17.34 o 
   3  20   7      148.40      167.38     19.37 o 
  -6  21   7       13.47       -3.41     13.03 o 
  -5  21   7       68.86       56.03     17.53 o 
  -4  21   7        4.61       -0.66     11.41 o 
  -3  21   7        4.29        0.46     19.37 o 
  -2  21   7       67.88       86.39     19.14 o 
  -1  21   7       38.76       38.54     14.49 o 
   0  21   7       11.73       16.12     10.19 o 
   1  21   7       17.40       24.38     12.92 o 
   2  21   7        0.06       13.86      9.35 o 
   3  21   7      111.48      121.59     15.69 o 
  -6  22   7        4.32       18.29     14.12 o 
  -5  22   7        1.57       22.21     14.39 o 
  -4  22   7       88.29       90.68     21.32 o 
  -3  22   7      248.63      245.38     43.36 o 
  -2  22   7      265.99      192.54     22.27 o 
  -1  22   7       98.45       94.04     18.06 o 
   0  22   7      204.41      255.43     21.07 o 
   1  22   7        5.78        1.73      9.98 o 
   2  22   7       50.04       51.17     11.83 o 
  -5  23   7       96.84       86.77     21.02 o 
  -4  23   7        6.99       11.68     23.06 o 
  -3  23   7      325.79      247.22     41.97 o 
  -2  23   7      221.78      209.88     24.02 o 
  -1  23   7      240.33      241.58     25.32 o 
   0  23   7       22.35       44.34     19.14 o 
   1  23   7      204.71      258.06     33.65 o 
   2  23   7       20.54       38.24     11.95 o 
  -5  24   7       64.33       66.39     19.24 o 
  -4  24   7        9.60       32.24     16.03 o 
  -3  24   7      111.20      114.39     34.13 o 
  -2  24   7       22.25       24.69     14.16 o 
  -1  24   7        9.03       10.28     13.52 o 
   0  24   7        7.18       16.32     13.99 o 
   1  24   7        5.60       24.34     12.34 o 
   2  24   7        2.20        2.09      9.44 o 
  -5  25   7       13.04       15.61     14.83 o 
  -4  25   7      424.52      439.49    101.93 o 
  -3  25   7       18.34       63.65     29.98 o 
  -2  25   7       61.59       66.69     17.50 o 
  -1  25   7      166.09      172.70     28.60 o 
   0  25   7       13.61        4.00     13.47 o 
   1  25   7      147.00      147.70     18.77 o 
  -4  26   7        4.82       26.78     15.52 o 
  -3  26   7      115.30      237.08     44.28 o 
  -2  26   7      138.40      150.99     49.35 o 
  -1  26   7       60.10       81.37     19.69 o 
   0  26   7      196.81      248.52     27.59 o 
   1  26   7       34.92       37.66     13.76 o 
  -3  27   7       96.47      138.83     36.90 o 
  -2  27   7       14.82       -8.98     16.14 o 
  -1  27   7       48.97       35.29     16.46 o 
   0  27   7        0.03       -8.32     14.30 o 
  -2  28   7       34.81       44.28     19.30 o 
  -1  28   7       36.88       46.96     17.84 o 
  -8   0   8       12.64        0.92     17.07 o 
  -7   0   8       59.20       73.09     17.06 o 
  -6   0   8       37.17       30.21     13.37 o 
  -5   0   8      735.94      749.10     33.82 o 
  -4   0   8       24.19       25.29     11.82 o 
  -3   0   8      467.93      636.04     47.05 o 
  -2   0   8     2187.56     2022.98     81.64 o 
  -1   0   8       77.18      116.69     26.29 o 
   0   0   8       64.44       92.82     16.79 o 
   1   0   8      898.66     1139.25     61.34 o 
   2   0   8        4.55       16.76     11.64 o 
   3   0   8      683.97      702.45     39.44 o 
   4   0   8       47.40       52.23     22.14 o 
  -8   1   8        1.75        9.32     11.98 o 
  -7   1   8       15.26       11.04     10.34 o 
  -6   1   8        8.32        0.59      7.46 o 
  -5   1   8       14.78       17.85      8.14 o 
  -4   1   8      125.67      116.67     12.01 o 
  -3   1   8     2745.91     2699.47     51.55 o 
  -2   1   8       86.14      123.12     19.23 o 
  -1   1   8      223.81      244.50     38.28 o 
   0   1   8      215.85      233.33     15.91 o 
   1   1   8        0.05        5.77     10.11 o 
   2   1   8      170.50      176.75     15.23 o 
   3   1   8       61.09       51.48     10.85 o 
   4   1   8      123.72      104.53     14.09 o 
  -8   2   8        8.08       13.15     10.94 o 
  -7   2   8        3.51       10.95     10.52 o 
  -6   2   8       27.76       17.93      8.71 o 
  -5   2   8        0.10        9.80      7.92 o 
  -4   2   8      115.29      113.65     19.04 o 
  -3   2   8       72.99       92.95     12.64 o 
  -2   2   8        0.14        5.49     10.57 o 
  -1   2   8       50.60       53.27     15.16 o 
   0   2   8       72.58       82.45     11.25 o 
   1   2   8      163.45      160.56     16.28 o 
   2   2   8        0.78        8.29     11.25 o 
   3   2   8      283.70      244.98     22.90 o 
   4   2   8        6.84       12.48      9.04 o 
  -8   3   8       29.24       34.10     13.24 o 
  -7   3   8       23.23       15.35     10.83 o 
  -6   3   8       76.99       61.34     16.53 o 
  -5   3   8       86.18       80.85     10.82 o 
  -4   3   8      468.80      485.55     23.40 o 
  -3   3   8      350.15      363.84     20.96 o 
  -2   3   8        1.17        6.77      8.19 o 
  -1   3   8       12.80       -1.65      7.04 o 
   0   3   8      232.41      269.02     16.80 o 
   1   3   8       82.66      100.71     14.75 o 
   2   3   8      756.73      730.55     25.80 o 
   3   3   8       13.11       25.02      9.34 o 
   4   3   8      202.91      198.35     17.73 o 
  -8   4   8       12.29       17.84     12.43 o 
  -7   4   8        7.72        6.01     10.41 o 
  -6   4   8       12.53       16.87      9.86 o 
  -5   4   8       67.30       66.28     13.95 o 
  -4   4   8       67.05       67.14     12.11 o 
  -3   4   8        5.80       20.35      8.86 o 
  -2   4   8      835.11      893.22     29.26 o 
  -1   4   8       84.52       88.56     15.44 o 
   0   4   8        0.48       -0.88      9.88 o 
   1   4   8      373.29      373.30     26.25 o 
   2   4   8        0.22       10.37      7.66 o 
   3   4   8      134.64      176.44     22.17 o 
   4   4   8        1.64        3.29      8.70 o 
  -8   5   8       25.35       29.23     12.52 o 
  -7   5   8        8.81       18.47     10.68 o 
  -6   5   8       48.97       48.59     13.33 o 
  -5   5   8      216.17      202.68     20.81 o 
  -4   5   8      120.42      157.40     19.70 o 
  -3   5   8      288.66      291.10     20.31 o 
  -2   5   8       16.12       20.25      9.05 o 
  -1   5   8        3.43        7.45     10.45 o 
   0   5   8        3.21        6.48      7.79 o 
   1   5   8        2.67        1.23      7.30 o 
   2   5   8      103.06       96.63     12.69 o 
   3   5   8        8.20       23.48      9.42 o 
   4   5   8       11.41       12.72      8.93 o 
  -8   6   8       69.68       84.02     18.28 o 
  -7   6   8       23.19       29.87     11.75 o 
  -6   6   8       76.03       70.13     13.38 o 
  -5   6   8       48.09       79.75     16.95 o 
  -4   6   8      159.00      169.12     20.05 o 
  -3   6   8      470.62      470.09     37.13 o 
  -2   6   8        3.00        4.93      7.83 o 
  -1   6   8       77.00      106.51     14.68 o 
   0   6   8      253.77      270.96     23.21 o 
   1   6   8      271.87      263.91     17.32 o 
   2   6   8        0.10        3.67      7.11 o 
   3   6   8      518.16      493.07     26.70 o 
   4   6   8        1.37       -6.88      7.74 o 
  -8   7   8       11.59        7.24     10.97 o 
  -7   7   8        1.36        3.38      9.86 o 
  -6   7   8        2.02       -5.42      8.49 o 
  -5   7   8       32.83       45.58     14.38 o 
  -4   7   8      161.95      167.43     20.72 o 
  -3   7   8      161.35      161.60     19.77 o 
  -2   7   8        2.89        5.03     10.75 o 
  -1   7   8       48.73       48.86     10.73 o 
   0   7   8       85.75      120.15     12.42 o 
   1   7   8      172.58      159.05     14.28 o 
   2   7   8      336.56      293.15     21.49 o 
   3   7   8       80.13       68.09     11.70 o 
   4   7   8       41.78       48.89     11.60 o 
  -8   8   8        1.99        4.45     10.74 o 
  -7   8   8        6.17        1.43     10.21 o 
  -6   8   8       13.52       14.83     12.55 o 
  -5   8   8       16.89       23.58     12.67 o 
  -4   8   8      110.79      140.15     19.63 o 
  -3   8   8      601.28      676.43     33.03 o 
  -2   8   8       28.02       21.22     17.07 o 
  -1   8   8       69.72       51.66     21.68 o 
   0   8   8      107.48      114.24     12.03 o 
   1   8   8        2.55       -2.19      6.95 o 
   2   8   8        1.64        4.94      7.30 o 
   3   8   8        6.17        1.13      7.67 o 
   4   8   8        5.91       -3.52      7.70 o 
  -8   9   8       50.06       40.33     13.09 o 
  -7   9   8       20.79       13.85     11.17 o 
  -6   9   8      102.61       94.23     19.17 o 
  -5   9   8      275.89      272.85     25.94 o 
  -4   9   8      280.92      251.95     65.03 o 
  -3   9   8      335.01      361.47     27.14 o 
  -2   9   8      303.24      301.65     40.59 o 
  -1   9   8      469.92      424.80     45.66 o 
   0   9   8      528.25      490.86     38.45 o 
   1   9   8       11.10       21.72      8.31 o 
   2   9   8      469.51      475.13     28.25 o 
   3   9   8       68.39       57.82     11.38 o 
   4   9   8      111.26      114.72     14.61 o 
  -7  10   8       24.71       14.15     13.72 o 
  -6  10   8        3.73       20.38     12.95 o 
  -5  10   8      133.39      124.08     19.94 o 
  -4  10   8       31.13       21.85     12.45 o 
  -3  10   8      144.00      133.50     19.11 o 
  -2  10   8       13.41       17.53     17.99 o 
  -1  10   8        0.54       28.14     18.91 o 
   0  10   8       29.16       42.31     11.20 o 
   1  10   8      139.31      145.68     14.44 o 
   2  10   8       22.92       34.59     11.67 o 
   3  10   8      247.40      233.63     18.19 o 
   4  10   8        2.71        3.14      7.84 o 
  -7  11   8       47.03       47.24     17.25 o 
  -6  11   8       39.83       40.10     15.69 o 
  -5  11   8      164.64      163.67     22.37 o 
  -4  11   8        1.60        4.25     11.49 o 
  -3  11   8        3.90        7.06     10.40 o 
  -2  11   8       76.15       68.26     24.91 o 
  -1  11   8        0.05       11.54     10.75 o 
   0  11   8      312.21      271.06     80.95 o 
   1  11   8       84.31       62.38     13.13 o 
   2  11   8       27.54       35.00     11.27 o 
   3  11   8       33.34       39.92     10.79 o 
  -7  12   8       41.30       38.32     16.45 o 
  -6  12   8       74.92       86.67     19.23 o 
  -5  12   8        0.82       10.13     12.23 o 
  -4  12   8      185.75      207.63     39.44 o 
  -3  12   8      243.98      252.67     70.57 o 
  -2  12   8       48.29       17.53     17.99 o 
  -1  12   8     1004.32     1018.26     39.67 o 
   0  12   8       66.92       54.40     15.29 o 
   1  12   8      323.47      295.92     37.57 o 
   2  12   8       18.43       35.45     14.77 o 
   3  12   8      186.56      171.27     22.36 o 
  -7  13   8       50.26       25.03     23.06 o 
  -6  13   8      107.26      101.62     21.02 o 
  -5  13   8       38.78       54.52     19.60 o 
  -4  13   8        7.49       25.69     16.14 o 
  -3  13   8      105.58       89.23     17.47 o 
  -2  13   8       45.77       76.10     27.21 o 
  -1  13   8      166.52      156.04     47.74 o 
   0  13   8      157.80      150.67     20.39 o 
   1  13   8        6.82       13.27     13.32 o 
   2  13   8      144.19      138.11     21.54 o 
   3  13   8        3.10       21.62     12.19 o 
  -7  14   8        2.87       13.01     13.96 o 
  -6  14   8       86.53      103.13     20.87 o 
  -5  14   8        0.29       -8.30     10.76 o 
  -4  14   8        4.53        9.69     11.74 o 
  -3  14   8      138.27      138.28     24.21 o 
  -2  14   8       18.64       31.83     20.76 o 
  -1  14   8       56.48       62.87     15.83 o 
   0  14   8       70.12       64.32     16.04 o 
   1  14   8       18.04       11.92     14.25 o 
   2  14   8        8.33       17.99     19.83 o 
   3  14   8       10.07       -4.09      9.73 o 
  -7  15   8       50.07       45.83     16.95 o 
  -6  15   8       97.23       67.88     21.22 o 
  -5  15   8       28.07       21.61     13.00 o 
  -4  15   8       31.99       39.98     15.61 o 
  -3  15   8       18.72       12.30     11.74 o 
  -2  15   8      202.67      184.03     37.36 o 
  -1  15   8       24.83       26.55     13.28 o 
   0  15   8      485.64      457.75     30.25 o 
   1  15   8       37.28       44.21     13.03 o 
   2  15   8      198.34      244.46     39.21 o 
   3  15   8        2.62        2.31     12.36 o 
  -6  16   8       27.66       26.45     15.29 o 
  -5  16   8       45.53       83.98     29.06 o 
  -4  16   8      114.39      160.52     23.75 o 
  -3  16   8        7.94       11.53     17.99 o 
  -2  16   8      104.01      125.92     33.21 o 
  -1  16   8       66.90       74.60     17.14 o 
   0  16   8        0.04       18.81     20.99 o 
   1  16   8       11.74       16.88     10.70 o 
   2  16   8        1.49       10.24     12.91 o 
   3  16   8       63.53       60.15     17.75 o 
  -6  17   8        1.65       16.94     13.84 o 
  -5  17   8       51.60       27.46     15.40 o 
  -4  17   8       69.81       65.78     18.84 o 
  -3  17   8       10.55       42.43     23.98 o 
  -2  17   8       39.88       29.98     23.06 o 
  -1  17   8       43.19       51.38     15.35 o 
   0  17   8       18.84       -0.08     11.62 o 
   1  17   8       28.71       51.16     15.77 o 
   2  17   8       11.47       -0.88     11.26 o 
  -6  18   8      130.07      120.67     22.33 o 
  -5  18   8      142.03      151.68     35.75 o 
  -4  18   8      114.50      141.56     43.59 o 
  -3  18   8      200.18      259.21     44.28 o 
  -2  18   8       78.33       66.88     27.67 o 
  -1  18   8       89.99      124.85     20.99 o 
   0  18   8       14.84       -9.05     11.59 o 
   1  18   8      255.83      285.32     23.18 o 
   2  18   8       30.12       26.83     14.62 o 
  -6  19   8       93.19       66.70     35.75 o 
  -5  19   8        9.03        1.95     13.69 o 
  -4  19   8       20.06       41.31     16.92 o 
  -3  19   8       64.78       84.87     29.98 o 
  -2  19   8       80.31       60.88     29.06 o 
  -1  19   8       78.25       87.46     18.82 o 
   0  19   8      134.51      180.44     23.49 o 
   1  19   8       41.35       47.46     15.67 o 
   2  19   8      150.68      153.89     25.37 o 
  -5  20   8        0.02        5.07     12.07 o 
  -4  20   8       10.74       37.33     17.10 o 
  -3  20   8       17.97        3.69     22.14 o 
  -2  20   8        0.16       21.22     24.91 o 
  -1  20   8      117.10      119.24     20.46 o 
   0  20   8        1.34        9.48     13.48 o 
   1  20   8        3.70       16.30     11.43 o 
   2  20   8        0.24       10.92     23.98 o 
  -5  21   8      167.35      177.55     26.49 o 
  -4  21   8      250.63      239.84     29.12 o 
  -3  21   8       86.71       60.42     29.52 o 
  -2  21   8      233.22      243.99     45.20 o 
  -1  21   8       21.61       31.63     15.61 o 
   0  21   8      144.69      157.44     23.20 o 
   1  21   8        7.65       18.02     13.04 o 
  -5  22   8       47.27       51.80     17.67 o 
  -4  22   8       82.65       84.22     21.21 o 
  -3  22   8       17.09       -8.76     22.14 o 
  -2  22   8       38.82       54.89     30.44 o 
  -1  22   8      119.57      112.70     21.39 o 
   0  22   8        1.39       -0.16     16.84 o 
   1  22   8       97.39      105.61     26.20 o 
  -4  23   8       20.17       20.61     16.08 o 
  -3  23   8       57.51       56.73     29.06 o 
  -2  23   8       44.67       42.89     29.52 o 
  -1  23   8        3.72       -0.87     13.23 o 
   0  23   8        9.30       -0.90     12.85 o 
  -3  24   8       90.83      111.62     35.05 o 
  -2  24   8       28.64       57.65     28.60 o 
  -1  24   8       48.33       28.28     29.75 o 
  -2  25   8      137.63      204.33     43.36 o 
  -7   1   9       58.94       26.20     16.44 o 
  -6   1   9        6.67       10.90     11.81 o 
  -5   1   9        4.59       31.02     11.63 o 
  -4   1   9      905.24      869.80     41.26 o 
  -3   1   9       52.83       83.03     39.21 o 
  -2   1   9       38.64       41.98     15.04 o 
  -1   1   9      222.29      244.79     36.67 o 
   0   1   9        0.27        2.39      9.21 o 
   1   1   9      359.08      360.91     25.57 o 
   2   1   9        0.01        7.37      8.45 o 
   3   1   9       82.00       79.15     13.35 o 
  -7   2   9        7.50        4.41     10.74 o 
  -6   2   9       54.79       58.13     15.65 o 
  -5   2   9      968.73      964.13     60.65 o 
  -4   2   9       85.17      121.40     29.06 o 
  -3   2   9       56.60       76.64     18.84 o 
  -2   2   9      353.52      409.48     37.59 o 
  -1   2   9       62.30       60.93     16.84 o 
   0   2   9      307.36      311.71     30.44 o 
   1   2   9      128.06      144.60     21.91 o 
   2   2   9      441.26      427.94     23.37 o 
   3   2   9        9.87        8.23      9.17 o 
  -7   3   9        9.24        1.30     10.42 o 
  -6   3   9       55.87       34.89     15.64 o 
  -5   3   9      466.70      416.39     30.40 o 
  -4   3   9      355.56      341.91     33.62 o 
  -3   3   9       78.62       46.80     16.79 o 
  -2   3   9        0.03       11.53     12.85 o 
  -1   3   9      199.65      211.40     24.73 o 
   0   3   9        8.06       22.14     12.40 o 
   1   3   9       54.18       50.36     12.55 o 
   2   3   9       33.86       47.28     11.19 o 
   3   3   9       59.39       81.42     22.44 o 
  -7   4   9        2.95       -0.10     10.90 o 
  -6   4   9       18.18        0.83     13.05 o 
  -5   4   9       50.82       48.80     22.60 o 
  -4   4   9      258.65      264.82     27.90 o 
  -3   4   9        9.18       13.85     12.63 o 
  -2   4   9      107.32      148.94     31.36 o 
  -1   4   9       60.15       82.42     44.74 o 
   0   4   9      210.57      194.57     23.37 o 
   1   4   9       25.22       47.64     12.27 o 
   2   4   9      307.96      314.39     23.39 o 
   3   4   9        0.30        3.83      8.62 o 
  -7   5   9       42.38       66.56     19.35 o 
  -6   5   9        1.87      -16.57     21.68 o 
  -5   5   9      466.76      452.46     32.01 o 
  -4   5   9      212.16      254.27     35.98 o 
  -3   5   9      339.02      285.51     40.13 o 
  -2   5   9        7.53       -0.72     11.07 o 
  -1   5   9      272.43      258.55     26.59 o 
   0   5   9        1.84       10.48     11.55 o 
   1   5   9      595.28      614.02     58.03 o 
   2   5   9        0.25        4.92      8.80 o 
   3   5   9        4.36       -7.90      7.50 o 
  -7   6   9       62.57       60.35     18.37 o 
  -6   6   9        4.92        4.01     13.00 o 
  -5   6   9        2.50       22.82     14.38 o 
  -4   6   9       10.91       -6.59     11.76 o 
  -3   6   9        0.00       -6.92     11.03 o 
  -2   6   9        0.31        5.53     17.07 o 
  -1   6   9       15.75       34.04     14.25 o 
   0   6   9       55.25       76.33     13.83 o 
   1   6   9       13.81       33.18     11.37 o 
   2   6   9        4.67        2.91      8.19 o 
   3   6   9      158.97      207.03     18.06 o 
  -7   7   9        9.99       27.99     23.75 o 
  -6   7   9      159.38      199.37     33.90 o 
  -5   7   9      204.49      192.91     23.97 o 
  -4   7   9        7.43        1.96     11.90 o 
  -3   7   9       62.32       66.69     17.07 o 
  -2   7   9       30.44       34.59     22.14 o 
  -1   7   9      112.23       82.10     26.29 o 
   0   7   9       31.76       45.91     12.08 o 
   1   7   9      234.09      202.84     17.00 o 
   2   7   9       10.44       13.03      9.00 o 
  -7   8   9       62.64       45.15     25.14 o 
  -6   8   9       58.39       71.10     18.95 o 
  -5   8   9       13.95       27.25     20.76 o 
  -4   8   9      105.86      113.75     31.13 o 
  -3   8   9        0.64       -3.05     12.22 o 
  -2   8   9       64.82       79.26     17.47 o 
  -1   8   9        1.98       -3.23     16.14 o 
   0   8   9      436.46      478.50     40.59 o 
   1   8   9       35.88       49.49     11.37 o 
   2   8   9      276.07      299.92     27.79 o 
  -7   9   9        4.03        9.20     30.90 o 
  -6   9   9        0.44       10.72     14.31 o 
  -5   9   9       19.58       17.52     13.69 o 
  -4   9   9        2.16       -2.65     11.41 o 
  -3   9   9       50.64       38.91     14.74 o 
  -2   9   9        1.88       -7.80     10.75 o 
  -1   9   9       82.17       64.11     27.21 o 
   0   9   9       24.82       34.51     14.74 o 
   1   9   9       42.94       44.72     13.18 o 
   2   9   9        2.60       11.92      8.78 o 
  -6  10   9        0.24       30.19     15.16 o 
  -5  10   9       67.54       64.08     18.05 o 
  -4  10   9       48.51       31.18     14.99 o 
  -3  10   9      134.51      157.10     22.16 o 
  -2  10   9      367.60      382.10     42.89 o 
  -1  10   9       30.40       29.52     21.68 o 
   0  10   9       89.85      124.07     32.29 o 
   1  10   9        0.11       -6.89      9.70 o 
   2  10   9      124.98       96.70     16.13 o 
  -6  11   9      103.13      117.44     50.97 o 
  -5  11   9       16.05       39.13     20.29 o 
  -4  11   9       34.23       55.26     16.62 o 
  -3  11   9       51.77       70.30     16.98 o 
  -2  11   9       21.22       21.22     21.22 o 
  -1  11   9      303.61      352.38     47.51 o 
   0  11   9        0.21      -15.22     16.14 o 
   1  11   9      287.80      331.31     33.01 o 
   2  11   9       21.45       22.74     11.61 o 
  -6  12   9       37.81       37.66     16.94 o 
  -5  12   9       20.80       27.44     14.95 o 
  -4  12   9        0.01        6.95     13.38 o 
  -3  12   9      107.21      139.07     22.62 o 
  -2  12   9        5.77       17.99     19.83 o 
  -1  12   9        1.25       10.61     17.99 o 
   0  12   9       39.46       42.43     25.37 o 
   1  12   9        0.29       17.97     14.31 o 
   2  12   9        0.30       -1.28      9.92 o 
  -6  13   9       25.35       15.33     14.18 o 
  -5  13   9       79.38       69.96     23.29 o 
  -4  13   9       20.68       22.89     14.17 o 
  -3  13   9      245.19      252.27     27.06 o 
  -2  13   9        0.13       -6.46     17.99 o 
  -1  13   9       11.19       28.60     22.60 o 
   0  13   9        4.49       11.96     12.62 o 
   1  13   9      266.83      238.46     42.43 o 
   2  13   9        6.57       12.71     13.85 o 
  -6  14   9       25.24       33.43     16.08 o 
  -5  14   9       12.90       10.28     14.34 o 
  -4  14   9       55.33       49.62     16.60 o 
  -3  14   9      338.30      353.18     31.11 o 
  -2  14   9      309.71      343.62     49.35 o 
  -1  14   9       39.04       31.36     23.98 o 
   0  14   9      221.66      293.37     28.21 o 
   1  14   9       67.77       46.12     25.83 o 
  -5  15   9        9.83        9.09     13.84 o 
  -4  15   9        2.62       16.13     14.18 o 
  -3  15   9       25.19       44.81     20.52 o 
  -2  15   9       52.95       28.14     24.91 o 
  -1  15   9        5.07        0.00     20.29 o 
   0  15   9        0.33        1.65     13.06 o 
   1  15   9       14.57       23.75     18.68 o 
  -5  16   9       30.05       14.65     40.59 o 
  -4  16   9       66.00       82.69     20.94 o 
  -3  16   9       41.43       40.96     17.43 o 
  -2  16   9      122.77      174.35     39.67 o 
  -1  16   9        0.10        4.15     22.14 o 
   0  16   9       52.77       67.70     24.68 o 
   1  16   9       44.76       61.09     32.06 o 
  -5  17   9       73.59       46.44     16.92 o 
  -4  17   9       27.72       28.75     14.63 o 
  -3  17   9       98.12      146.72     31.59 o 
  -2  17   9       54.29       63.19     30.90 o 
  -1  17   9      191.73      228.31     42.43 o 
   0  17   9        0.03       -2.61     12.85 o 
  -4  18   9        0.23       10.09     12.48 o 
  -3  18   9       20.40       28.60     15.33 o 
  -2  18   9       10.47       20.76     21.22 o 
  -1  18   9        0.27       -7.38     20.76 o 
   0  18   9       68.00       67.72     18.61 o 
  -4  19   9        7.05       12.37     15.89 o 
  -3  19   9       55.13      104.53     27.21 o 
  -2  19   9        5.75       19.37     24.91 o 
  -1  19   9      148.03      146.21     36.90 o 
   0  19   9        0.07       24.15     15.10 o 
  -3  20   9       80.56       73.80     29.98 o 
  -2  20   9      103.93      128.68     36.90 o 
  -1  20   9        5.79      -10.15     22.14 o 
  -5   0  10       15.18       23.52     23.06 o 
  -4   0  10       64.99       56.27     26.29 o 
  -3   0  10      633.70      660.49     55.35 o 
  -2   0  10        6.60        6.46     19.83 o 
  -1   0  10      395.00      438.64     49.81 o 
   1   0  10      349.63      454.32     48.43 o 
  -5   1  10        0.23       19.37     22.14 o 
  -4   1  10       63.43      102.75     21.79 o 
  -3   1  10       44.42       54.15     17.62 o 
  -2   1  10       73.86       88.06     21.02 o 
  -1   1  10       54.84       63.05     18.78 o 
   1   1  10      148.24      220.95     22.51 o 
  -6   2  10        1.13       17.07     24.91 o 
  -5   2  10       36.03       56.73     28.14 o 
  -4   2  10        1.72       30.44     23.06 o 
  -3   2  10       42.06       45.43     17.62 o 
  -2   2  10        0.19       -6.61     13.03 o 
  -1   2  10        9.55        8.76     12.72 o 
   0   2  10        3.91       13.84     21.68 o 
   1   2  10        0.16       17.37     11.13 o 
  -6   3  10       97.10       69.19     30.44 o 
  -5   3  10      114.92      107.47     32.29 o 
  -4   3  10      206.82      218.63     41.05 o 
  -3   3  10       20.86       37.36     24.45 o 
  -2   3  10      253.64      239.71     42.89 o 
  -1   3  10       19.05       33.92     16.30 o 
   0   3  10      341.22      315.49     46.12 o 
   1   3  10       59.14       84.97     15.46 o 
  -6   4  10      199.30      164.60     34.59 o 
  -5   4  10        0.56       11.53     21.22 o 
  -4   4  10       17.27       34.59     24.91 o 
  -3   4  10       84.04       71.95     27.21 o 
  -2   4  10       12.90       16.60     19.83 o 
  -1   4  10      178.71      198.53     27.23 o 
   0   4  10        2.09        1.82     12.53 o 
   1   4  10       34.13       19.35     21.42 o 
  -6   5  10       61.22       71.58     20.39 o 
  -5   5  10       11.45        4.61     19.83 o 
  -4   5  10       57.64       39.21     24.91 o 
  -3   5  10        0.26       11.53     20.29 o 
  -2   5  10       34.11        8.76     19.83 o 
  -1   5  10       89.16       50.74     25.37 o 
   0   5  10       28.53       48.97     17.28 o 
   1   5  10       22.26       32.29     15.33 o 
  -5   6  10      121.38      100.37     21.73 o 
  -4   6  10        7.40       13.84     20.76 o 
  -3   6  10      255.93      270.28     43.82 o 
  -2   6  10        0.03       -6.00     18.91 o 
  -1   6  10       95.69       66.88     29.52 o 
   0   6  10        3.31       -0.17     12.80 o 
   1   6  10       67.11       40.13     18.91 o 
  -5   7  10       17.16       16.65     15.14 o 
  -4   7  10        2.21       11.07     20.29 o 
  -3   7  10        6.65       16.14     23.06 o 
  -2   7  10       98.22      132.84     35.52 o 
  -1   7  10       13.20        8.30     21.68 o 
   0   7  10      250.81      241.69     42.89 o 
  -5   8  10        1.54        9.67     14.85 o 
  -4   8  10       12.77       -2.77     19.37 o 
  -3   8  10       21.53       -2.77     20.76 o 
  -2   8  10        4.55       10.61     22.14 o 
  -1   8  10        2.12        3.69     21.68 o 
   0   8  10       14.92        8.30     20.76 o 
  -5   9  10       39.45       16.07     15.43 o 
  -4   9  10       91.20       92.12     21.16 o 
  -3   9  10       20.20       80.72     28.60 o 
  -2   9  10      151.14       84.41     30.44 o 
  -1   9  10        9.29       -0.46     22.60 o 
   0   9  10      196.60      299.80     46.58 o 
  -5  10  10       41.80       39.33     20.06 o 
  -4  10  10        7.31       12.61     14.51 o 
  -3  10  10      117.14       65.96     30.90 o 
  -2  10  10        0.36        2.77     20.76 o 
  -1  10  10       37.71       44.28     26.29 o 
   0  10  10        8.92       38.74     22.60 o 
  -4  11  10       78.80       81.00     20.29 o 
  -3  11  10        1.58        7.86     15.10 o 
  -2  11  10        4.78        4.61     22.14 o 
  -1  11  10       12.03        7.38     20.29 o 
   0  11  10       52.63       23.52     20.29 o 
  -4  12  10       53.55       41.35     16.78 o 
  -3  12  10        9.48       17.20     15.47 o 
  -2  12  10        3.27       11.99     22.14 o 
  -1  12  10      261.94      327.94     48.89 o 
  -4  13  10       28.76       20.34     20.06 o 
  -3  13  10       11.15        8.81     22.83 o 
  -2  13  10       69.92       82.10     28.14 o 
  -1  13  10       60.23       43.82     25.37 o 
  -3  14  10       32.60       47.05     21.45 o 
  -2  14  10        3.45       -2.00     13.63 o 
                                                 
